# Supplementary material for: Simultaneous and stoichiometric purification of hundreds of oligonucleotides
Source: Nat Commun. 2018 Jun 25;9:2467. doi: 10.1038/s41467-018-04870-w (PMC6018234; doi:10.1038/s41467-018-04870-w)
Supplement: Supplementary file 4 — Supplementary Data 1 [file 41467_2018_4870_MOESM4_ESM.xlsx]

## Sheet: Fluorescence Gel
ID	Sequence	Type	Provider	Purification	dG_rxn (kcal/mol)
97 mer_Bar_1	TAGCGCCTGCGGCCTGTCTCTCTCTGUAAACGCATCGGTCGAATTATCTCCTGCTAGGCACTCGCTGTGCCCTGGACTATCGTAACCCATGCTGTTT/36-FAM/	Precursors	IDT	Desalt (none)	-24.49
80 mer_bar_44	TAGCGCCTGCGGCCTGTGTGTGACTGUCTTGCGGAACACGAATCGACCACTGACACAATTCGTAATCTCATTGCAAGCGTTT/36-FAM/	Precursors	IDT	Desalt (none)	-24.62
67 mer_Bar_32	TAGCGCCTGCGGCCTGTCAGAGACTGUATGCCCATTCAGCCTCACGTGGTGCTGATTTGGGGTGTTT/36-FAM/	Precursors	IDT	Desalt (none)	-24.25
Blank_2	TAGCGCCTGCGGCCTGTCTCTCACTGA	Blank	IDT	Desalt (none)	-24.94
Blank_3	TAGCGCCTGCGGCCTGTCTCTGTCTGA	Blank	IDT	Desalt (none)	-25.11
Blank_4	TAGCGCCTGCGGCCTGTCTCTGACTGA	Blank	IDT	Desalt (none)	-24.82
Blank_5	TAGCGCCTGCGGCCTGTCTCACTCTGA	Blank	IDT	Desalt (none)	-24.94
Blank_6	TAGCGCCTGCGGCCTGTCTCACACTGA	Blank	IDT	Desalt (none)	-25.05
Blank_7	TAGCGCCTGCGGCCTGTCTCAGTCTGA	Blank	IDT	Desalt (none)	-24.84
Blank_8	TAGCGCCTGCGGCCTGTCTCAGACTGA	Blank	IDT	Desalt (none)	-24.54
Blank_9	TAGCGCCTGCGGCCTGTCTGTCTCTGA	Blank	IDT	Desalt (none)	-25.13
Blank_10	TAGCGCCTGCGGCCTGTCTGTCACTGA	Blank	IDT	Desalt (none)	-25.23
Blank_11	TAGCGCCTGCGGCCTGTCTGTGTCTGA	Blank	IDT	Desalt (none)	-25.42
Blank_12	TAGCGCCTGCGGCCTGTCTGTGACTGA	Blank	IDT	Desalt (none)	-25.12
Blank_13	TAGCGCCTGCGGCCTGTCTGACTCTGA	Blank	IDT	Desalt (none)	-25.01
Blank_14	TAGCGCCTGCGGCCTGTCTGACACTGA	Blank	IDT	Desalt (none)	-25.1
Blank_15	TAGCGCCTGCGGCCTGTCTGAGTCTGA	Blank	IDT	Desalt (none)	-25.05
Blank_16	TAGCGCCTGCGGCCTGTCTGAGACTGA	Blank	IDT	Desalt (none)	-24.76
Blank_17	TAGCGCCTGCGGCCTGTCACTCTCTGA	Blank	IDT	Desalt (none)	-24.9
Blank_18	TAGCGCCTGCGGCCTGTCACTCACTGA	Blank	IDT	Desalt (none)	-25.04
Blank_19	TAGCGCCTGCGGCCTGTCACTGTCTGA	Blank	IDT	Desalt (none)	-25.18
Blank_20	TAGCGCCTGCGGCCTGTCACTGACTGA	Blank	IDT	Desalt (none)	-24.94
Blank_21	TAGCGCCTGCGGCCTGTCACACTCTGA	Blank	IDT	Desalt (none)	-25.07
Blank_22	TAGCGCCTGCGGCCTGTCACACACTGA	Blank	IDT	Desalt (none)	-25.21
Blank_23	TAGCGCCTGCGGCCTGTCACAGTCTGA	Blank	IDT	Desalt (none)	-24.96
Blank_24	TAGCGCCTGCGGCCTGTCACAGACTGA	Blank	IDT	Desalt (none)	-24.7
Blank_25	TAGCGCCTGCGGCCTGTCAGTCTCTGA	Blank	IDT	Desalt (none)	-24.64
Blank_26	TAGCGCCTGCGGCCTGTCAGTCACTGA	Blank	IDT	Desalt (none)	-24.73
Blank_27	TAGCGCCTGCGGCCTGTCAGTGTCTGA	Blank	IDT	Desalt (none)	-24.97
Blank_28	TAGCGCCTGCGGCCTGTCAGTGACTGA	Blank	IDT	Desalt (none)	-24.76
Blank_29	TAGCGCCTGCGGCCTGTCAGACTCTGA	Blank	IDT	Desalt (none)	-24.56
Blank_30	TAGCGCCTGCGGCCTGTCAGACACTGA	Blank	IDT	Desalt (none)	-24.67
Blank_31	TAGCGCCTGCGGCCTGTCAGAGTCTGA	Blank	IDT	Desalt (none)	-24.62
Blank_32	TAGCGCCTGCGGCCTGTCAGAGACTGA	Blank	IDT	Desalt (none)	-24.25
Blank_33	TAGCGCCTGCGGCCTGTGTCTCTCTGA	Blank	IDT	Desalt (none)	-25.07
Blank_34	TAGCGCCTGCGGCCTGTGTCTCACTGA	Blank	IDT	Desalt (none)	-24.98
Blank_35	TAGCGCCTGCGGCCTGTGTCTGTCTGA	Blank	IDT	Desalt (none)	-25.38
Blank_36	TAGCGCCTGCGGCCTGTGTCTGACTGA	Blank	IDT	Desalt (none)	-25.21
Blank_37	TAGCGCCTGCGGCCTGTGTCACTCTGA	Blank	IDT	Desalt (none)	-25.17
Blank_38	TAGCGCCTGCGGCCTGTGTCACACTGA	Blank	IDT	Desalt (none)	-25.11
Blank_39	TAGCGCCTGCGGCCTGTGTCAGTCTGA	Blank	IDT	Desalt (none)	-25.12
Blank_40	TAGCGCCTGCGGCCTGTGTCAGACTGA	Blank	IDT	Desalt (none)	-24.92
Blank_41	TAGCGCCTGCGGCCTGTGTGTCTCTGA	Blank	IDT	Desalt (none)	-25.37
Blank_42	TAGCGCCTGCGGCCTGTGTGTCACTGA	Blank	IDT	Desalt (none)	-25.27
Blank_43	TAGCGCCTGCGGCCTGTGTGTGTCTGA	Blank	IDT	Desalt (none)	-25.69
Blank_44	TAGCGCCTGCGGCCTGTGTGTGACTGA	Blank	IDT	Desalt (none)	-24.62
Blank_45	TAGCGCCTGCGGCCTGTGTGACTCTGA	Blank	IDT	Desalt (none)	-25.26
Blank_46	TAGCGCCTGCGGCCTGTGTGACACTGA	Blank	IDT	Desalt (none)	-25.17
Blank_47	TAGCGCCTGCGGCCTGTGTGAGTCTGA	Blank	IDT	Desalt (none)	-25.33
Blank_48	TAGCGCCTGCGGCCTGTGTGAGACTGA	Blank	IDT	Desalt (none)	-25.15
Blank_49	TAGCGCCTGCGGCCTGTGACTCTCTGA	Blank	IDT	Desalt (none)	-24.91
Blank_50	TAGCGCCTGCGGCCTGTGACTCACTGA	Blank	IDT	Desalt (none)	-24.93
Blank_51	TAGCGCCTGCGGCCTGTGACTGTCTGA	Blank	IDT	Desalt (none)	-25.22
Blank_52	TAGCGCCTGCGGCCTGTGACTGACTGA	Blank	IDT	Desalt (none)	-25.15
Blank_53	TAGCGCCTGCGGCCTGTGACACTCTGA	Blank	IDT	Desalt (none)	-25.06
Blank_54	TAGCGCCTGCGGCCTGTGACACACTGA	Blank	IDT	Desalt (none)	-25.08
Blank_55	TAGCGCCTGCGGCCTGTGACAGTCTGA	Blank	IDT	Desalt (none)	-25.01
Blank_56	TAGCGCCTGCGGCCTGTGACAGACTGA	Blank	IDT	Desalt (none)	-24.89
Blank_57	TAGCGCCTGCGGCCTGTGAGTCTCTGA	Blank	IDT	Desalt (none)	-24.89
Blank_58	TAGCGCCTGCGGCCTGTGAGTCACTGA	Blank	IDT	Desalt (none)	-24.89
Blank_59	TAGCGCCTGCGGCCTGTGAGTGTCTGA	Blank	IDT	Desalt (none)	-25.21
Blank_60	TAGCGCCTGCGGCCTGTGAGTGACTGA	Blank	IDT	Desalt (none)	-25.14
Blank_61	TAGCGCCTGCGGCCTGTGAGACTCTGA	Blank	IDT	Desalt (none)	-24.79
Blank_62	TAGCGCCTGCGGCCTGTGAGACACTGA	Blank	IDT	Desalt (none)	-24.8
Blank_63	TAGCGCCTGCGGCCTGTGAGAGTCTGA	Blank	IDT	Desalt (none)	-24.86
Blank_64	TAGCGCCTGCGGCCTGTGAGAGACTGA	Blank	IDT	Desalt (none)	-24.78
Capture Probe Prototype	CAGWSWSWSACAGGCCGCAGGCGCTATTTTTTTTTT/3Bio/	Capture Probe	IDT	Desalt (none)	NA
HPLC control oligo	AAACGCATCGGTCGAATTATCTCCTGCTAGGCACTCGCTGTGCCCTGGACTATCGTAACCCATGCTGTTT/36-FAM/	Target	IDT	HPLC	NA

## Sheet: 64 plex NGS
ID	Sequence	Type	Provider	Purification	RefSeq	dG_rxn (kcal/mol)	Purity as desalted oligo (%)	Purity after SNOP (%)	Purity after PAGE purification (%)	Purity after HPLC purification (%)
Pre_64plex_1	TAGGTGCGGTCGCATGTGACTCACTGUGCCCGTCGGCATGTATTAGCTCTAGAATTACCACAGTGCAACCTTTCGAGTCTCGTACGGTTAAGAGCC	Precursor	Sigma	Desalt (none)	NR_003286	-23.02	56.1247	80.0538
Pre_64plex_2	TAGGTGCGGTCGCATGTCTGTGTCTGUGGGGCCGGAGAGGGGCTGACCGGGTTGGTTTTGATGCGGTGCTCGAGTCTCGTACGGTTAAGAGCC	Precursor	Sigma	Desalt (none)	NR_003286	-23.18	67.5982	85.5249
Pre_64plex_3	TAGGTGCGGTCGCATGTCACACTCTGUCCCTGATTCCCCGTCACCCGTGGTCACCATGGTAGTGGCCATAGCAGTCTCGTACGGTTAAGAGCC	Precursor	Sigma	Desalt (none)	NR_003286	-23.22	67.3336	85.9844
Pre_64plex_4	TAGGTGCGGTCGCATGTGACACTCTGUTTTTTCGTCACTACCTCCCCGGGTCGGGAGTGGGTGAATTATGCTGAACGAGTCTCGTACGGTTAAGAGCC	Precursor	Sigma	Desalt (none)	NR_003286	-23.1	51.6166	71.41
Pre_64plex_5	TAGGTGCGGTCGCATGTGAGAGACTGUGCCCGCCCGCTCCCAAGATCCAACTACGAGCTTTTAGGTCAGTGGAGTCTCGTACGGTTAAGAGCC	Precursor	Sigma	Desalt (none)	NR_003286	-21.96	52	70.9753
Pre_64plex_6	TAGGTGCGGTCGCATGTGTCTGTCTGUGGCCGTCCCTCTTAATCATGGCCTCAGTTCCGAAACCTACACATTATCTGAGTCTCGTACGGTTAAGAGCC	Precursor	Sigma	Desalt (none)	NR_003286	-23.01	46.8627	70.3272
Pre_64plex_7	TAGGTGCGGTCGCATGTGAGTCACTGUGGTATCTGATCGTCTTCGAACCTCCGACTTTCGTTCTGGACATGCCAGTCTCGTACGGTTAAGAGCC	Precursor	Sigma	Desalt (none)	NR_003286	-23.18	53.5211	78.9864
Pre_64plex_8	TAGGTGCGGTCGCATGTCTCAGACTGUTGGTGGTGCCCTTCCGTCAATTCCTTTAAGTTTCATGCTTCTACTCCTAGTCTCGTACGGTTAAGAGCC	Precursor	Sigma	Desalt (none)	NR_003286	-22.92	44.2478	68.253
Pre_64plex_9	TAGGTGCGGTCGCATGTCACTCACTGUCCTGTCCGTGTCCGGGCCGGGTGAGGTTTCCCGTGCACTAGGGCTGAGTCTCGTACGGTTAAGAGCC	Precursor	Sigma	Desalt (none)	NR_003286	-23.17	66.6875	83.198
Pre_64plex_10	TAGGTGCGGTCGCATGTGACTGTCTGUGTAACTAGTTAGCATGCCAGAGTCTCGTTCGTTATCGGATGGCCTAGTATAGTCTCGTACGGTTAAGAGCC	Precursor	Sigma	Desalt (none)	NR_003286	-23.2	66.6667	84.6177
Pre_64plex_11	TAGGTGCGGTCGCATGTCACTCTCTGUGCCCCGGACATCTAAGGGCATCACAGACCTGTTATTCCTTGTTGAAGAGTCTCGTACGGTTAAGAGCC	Precursor	Sigma	Desalt (none)	NR_003286	-22.91	60.8848	77.8737
Pre_64plex_12	TAGGTGCGGTCGCATGTCTCAGTCTGUGGTAGTAGCGACGGGCGGTGTGTACAAAGGGCAGGTGAGTATTTGATTCAAGTCTCGTACGGTTAAGAGCC	Precursor	Sigma	Desalt (none)	NR_003286	-22.89	63.3169	77.9006
Pre_64plex_13	TAGGTGCGGTCGCATGTCTCTGACTGUGGCGCTGGGCTCTTCCCTGTTCACTCGCCGTTACTATGTTCGGCCTTTTTAGTCTCGTACGGTTAAGAGCC	Precursor	Sigma	Desalt (none)	NR_003287	-22.85	54.1293	77.2911
Pre_64plex_14	TAGGTGCGGTCGCATGTGTGTGACTGUTACCACCCGCTTTGGGCTGCATTCCCAAGCAACCCCCCCGAAAGTCTCGTACGGTTAAGAGCC	Precursor	Sigma	Desalt (none)	NR_003287	-23.11	57.3236	72.6375
Pre_64plex_15	TAGGTGCGGTCGCATGTCTGACACTGUCTTTCCCTTACGGTACTTGTTGACTATCGGTCTCGTAAACGGTTAGATCGAGTCTCGTACGGTTAAGAGCC	Precursor	Sigma	Desalt (none)	NR_003287	-23.21	50.6703	81.0989
Pre_64plex_16	TAGGTGCGGTCGCATGTCTCTCTCTGUGGCGGACTGCGCGGACCCCACCCGTTTACCTCTTAGGTATATAACGCCAGTCTCGTACGGTTAAGAGCC	Precursor	Sigma	Desalt (none)	NR_003287	-22.63	48.0373	69.593
Pre_64plex_17	TAGGTGCGGTCGCATGTGACTCTCTGUGGTGGAAATGCGCCCGGCGGCGGCCGGTCGCCGGTACACAGTTGAGTCTCGTACGGTTAAGAGCC	Precursor	Sigma	Desalt (none)	NR_003287	-22.77	59.5904	84.0455
Pre_64plex_18	TAGGTGCGGTCGCATGTGTGACTCTGUCCTTCCCCGCCGGGCCTTCCCAGCCGTCCCGGAGCAAGATTGTTTACAGAAGTCTCGTACGGTTAAGAGCC	Precursor	Sigma	Desalt (none)	NR_003287	-23.27	55.3172	79.751
Pre_64plex_19	TAGGTGCGGTCGCATGTCAGTGTCTGUGGGATTCGGCGAGTGCTGCTGCCGGGGGGGCTGTAGGACAACGTACAACAGTCTCGTACGGTTAAGAGCC	Precursor	Sigma	Desalt (none)	NR_003287	-23.08	57.6175	78.5068
Pre_64plex_20	TAGGTGCGGTCGCATGTGACTGACTGUGCCGTGGGAGGGGTGGCCCGGCCCCCCCACGAGGACTACTCAAGAATTGCAGTCTCGTACGGTTAAGAGCC	Precursor	Sigma	Desalt (none)	NR_003287	-23.14	23.0298	59.4737
Pre_64plex_21	TAGGTGCGGTCGCATGTGAGACTCTGUGCCGACCCCGTGCGCTCGCTCCGCCGTCCCCCTCTGCACGCGGACAGTCTCGTACGGTTAAGAGCC	Precursor	Sigma	Desalt (none)	NR_003287	-22.56	39.4667	56.448
Pre_64plex_22	TAGGTGCGGTCGCATGTGAGTGTCTGUGTGTTAGACTCCTTGGTCCGTGTTTCAAGACGGGTGGTCATTTAGCGAGTCTCGTACGGTTAAGAGCC	Precursor	Sigma	Desalt (none)	NR_003287	-23.35	59.2568	82.6261
Pre_64plex_23	TAGGTGCGGTCGCATGTCTGTCACTGUCCAGGCATAGTTCACCATCTTTCGGGTCCTAACACGGAGCCCATTACAGTCTCGTACGGTTAAGAGCC	Precursor	Sigma	Desalt (none)	NR_003287	-23.13	68.9611	77.8226
Pre_64plex_24	TAGGTGCGGTCGCATGTGTGAGTCTGUGGGTGCGTCGGGTCTGCGAGAGCGCCAGCTATCCTATAAGCGCCGTCCAGTCTCGTACGGTTAAGAGCC	Precursor	Sigma	Desalt (none)	NR_003287	-23.22	47.8464	76.403
Pre_64plex_25	TAGGTGCGGTCGCATGTGTCTCACTGUGTTCGGTTCATCCCGCAGCGCCAGTTCTGCTTACCGTGCCACAGTCTCGTACGGTTAAGAGCC	Precursor	Sigma	Desalt (none)	NR_003287	-23.05	77.6819	87.0541
Pre_64plex_26	TAGGTGCGGTCGCATGTGTGAGACTGUGGATTCCGACTTCCATGGCCACCGTCCTGCTGTCTGAAAAAATTTCTGCAAGTCTCGTACGGTTAAGAGCC	Precursor	Sigma	Desalt (none)	NR_003287	-23.05	70.0124	82.1868
Pre_64plex_27	TAGGTGCGGTCGCATGTCACAGACTGUACGCTCCAGCGCCATCCATTTTCAGGGCTAGTTGACGCTATGGCATCAAGTCTCGTACGGTTAAGAGCC	Precursor	Sigma	Desalt (none)	NR_003287	-23.11	61.1673	75.1608
Pre_64plex_28	TAGGTGCGGTCGCATGTGTCTCTCTGUGCAGCGGCCCTCCTACTCGTCGCGGCGTAGCGTCCCATTGAGCAGTTGAGTCTCGTACGGTTAAGAGCC	Precursor	Sigma	Desalt (none)	NR_003287	-22.9	56.3415	71.9794
Pre_64plex_29	TAGGTGCGGTCGCATGTCAGACACTGUACCCTTCTCCACTTCGGCCTTCAAAGTTCTCGTTTCTAGAGCCCAGTCTCGTACGGTTAAGAGCC	Precursor	Sigma	Desalt (none)	NR_003287	-23.07	69.114	85.9158
Pre_64plex_30	TAGGTGCGGTCGCATGTCACACACTGUACTCTCCCCGGGGCTCCCGCCGGCTTCTCCGGGATGTGATGGGAGTACCAGTCTCGTACGGTTAAGAGCC	Precursor	Sigma	Desalt (none)	NR_003287	-23.3	49.278	77.5948
Pre_64plex_31	TAGGTGCGGTCGCATGTCACTGTCTGUGCCAGAGGCTGTTCACCTTGGAGACCTGCTGCGGACCGCTCACAAAGTCTCGTACGGTTAAGAGCC	Precursor	Sigma	Desalt (none)	NR_003287	-23.11	48.6386	73.4818
Pre_64plex_32	TAGGTGCGGTCGCATGTCTGAGACTGUCCCAGCCCTTAGAGCCAATCCTTATCCCGAAGTTATCAATCAGTTGCAGTCTCGTACGGTTAAGAGCC	Precursor	Sigma	Desalt (none)	NR_003287	-22.76	59.7299	76.9912
Pre_64plex_33	TAGGTGCGGTCGCATGTGTCAGTCTGUGCTCCCCCGGGGAGGGGGGAGGACGGGGAGCGGGGTTGAGAGTCTCGTACGGTTAAGAGCC	Precursor	Sigma	Desalt (none)	NR_003287	-23.09	34.4665	60.6593
Pre_64plex_34	TAGGTGCGGTCGCATGTGACAGTCTGUCCCCTGCCGCCCCGACCCTTCTCCCCCCGCCGCCGTATCTAAGGTCCCAGTCTCGTACGGTTAAGAGCC	Precursor	Sigma	Desalt (none)	NR_003287	-22.67	45.086	80.8537
Pre_64plex_35	TAGGTGCGGTCGCATGTCTGAGTCTGUGGCGGGGGGGACCGGCCCGCGGCCCCTCCGCCGCCGTCATGTCCAAGTCTCGTACGGTTAAGAGCC	Precursor	Sigma	Desalt (none)	NR_003287	-23.02	2.46914	7.41139
Pre_64plex_36	TAGGTGCGGTCGCATGTGAGAGTCTGUGGATTCCCCTGGTCCGCACCAGTTCTAAGTCGGCTAGGGAAGGCAAGTCTCGTACGGTTAAGAGCC	Precursor	Sigma	Desalt (none)	NR_003287	-22.22	51.1771	85.648
Pre_64plex_37	TAGGTGCGGTCGCATGTCAGTCTCTGUGGCTACCTTAAGAGAGTCATAGTTACTCCCGCCGTGGCCCTTCACCAGTCTCGTACGGTTAAGAGCC	Precursor	Sigma	Desalt (none)	NR_003287	-22.86	59.2593	75.8956
Pre_64plex_38	TAGGTGCGGTCGCATGTGAGTGACTGUCACCTCTCATGTCTCTTCACCGTGCCAGACTAGAGGCGGATCCGAGTCTCGTACGGTTAAGAGCC	Precursor	Sigma	Desalt (none)	NR_003287	-22.31	37.2965	70.9489
Pre_64plex_39	TAGGTGCGGTCGCATGTCTCACACTGUGCCCCTCGGGGCTCGCCCCCCCGCCTCACCGGGTCCGGAACGCAGTCTCGTACGGTTAAGAGCC	Precursor	Sigma	Desalt (none)	NR_003287	-23.14	65.7267	79.1806
Pre_64plex_40	TAGGTGCGGTCGCATGTGTGACACTGUGCCCTTCTGCTCCACGGGAGGTTTCTGTCCTCCCTAGTTTGCCAGACCAGTCTCGTACGGTTAAGAGCC	Precursor	Sigma	Desalt (none)	NR_003287	-23.17	54.057	78.8853
Pre_64plex_41	TAGGTGCGGTCGCATGTCTCTGTCTGUGCTTGGCCGCCACAAGCCAGTTATCCCTGTGGTAATGATCTCTCTGAGTAGTCTCGTACGGTTAAGAGCC	Precursor	Sigma	Desalt (none)	NR_003287	-22.91	47.7011	75.7877
Pre_64plex_42	TAGGTGCGGTCGCATGTGTGTGTCTGUGCGGTTCCTCTCGTACTGAGCAGGATTACCATGGCGGCCAAATATAGTCTCGTACGGTTAAGAGCC	Precursor	Sigma	Desalt (none)	NR_003287	-23.41	61.39	76.2575
Pre_64plex_43	TAGGTGCGGTCGCATGTCTGTCTCTGUCCGAGGCTCCGCGGCGCTGCCGTATCGTTCCGCCTATGGAGGAGGACAGTCTCGTACGGTTAAGAGCC	Precursor	Sigma	Desalt (none)	NR_003287	-22.94	69.2871	83.1234
Pre_64plex_44	TAGGTGCGGTCGCATGTGACACACTGUAGGTCGTCTACGAATGGTTTAGCGCCAGGTTCCCCAGCCTCAGGCAGTCTCGTACGGTTAAGAGCC	Precursor	Sigma	Desalt (none)	NR_003287	-23.04	76.2154	86.1411
Pre_64plex_45	TAGGTGCGGTCGCATGTCACTGACTGUCATCTTTCCCTTGCGGTACTATATCTATTGCGCCAGCCTCCCCTCAGTCTCGTACGGTTAAGAGCC	Precursor	Sigma	Desalt (none)	NR_003287	-23.09	72.2639	85.2749
Pre_64plex_46	TAGGTGCGGTCGCATGTCAGAGTCTGUGACGGGTGTGCTCTTTTAGCTGTTCTTAGGTAGCTAGTATCTCGTCCCCAGTCTCGTACGGTTAAGAGCC	Precursor	Sigma	Desalt (none)	NR_003287	-22.91	53.2595	77.6727
Pre_64plex_47	TAGGTGCGGTCGCATGTGTCACACTGUGCTTTTAGGCCTACTATGGGTGTTAAATTTTTTACTCTCTCTACAAGTCGAGTCTCGTACGGTTAAGAGCC	Precursor	Sigma	Desalt (none)	NR_003287	-23.29	54.7588	76.6321
Pre_64plex_48	TAGGTGCGGTCGCATGTCTGTGACTGUAGGGTGATAGATTGGTCCAATTGGGTGTGAGGAGTTCAACGTGTATTGTAAGTCTCGTACGGTTAAGAGCC	Precursor	Sigma	Desalt (none)	NR_003287	-23	67.1833	81.4446
Pre_64plex_49	TAGGTGCGGTCGCATGTGTCACTCTGUGACTTGTTGGTTGATTGTAGATATTGGGCTGTTAATTGTCAGTTTGTTGTAGTCTCGTACGGTTAAGAGCC	Precursor	Sigma	Desalt (none)	NR_003287	-23.07	62.1747	84.2577
Pre_64plex_50	TAGGTGCGGTCGCATGTCTGACTCTGUGTAAGATTTGCCGAGTTCCTTTTACTTTTTTTAACCTTTCCTTATGCCAAAGTCTCGTACGGTTAAGAGCC	Precursor	Sigma	Desalt (none)	NR_003287	-22.96	73.7439	85.5394
Pre_64plex_51	TAGGTGCGGTCGCATGTCAGAGACTGUGCTGAACCCTCGTGGAGCCATTCATACAGGTCCCTGTCCACCGGCTAGTCTCGTACGGTTAAGAGCC	Precursor	Sigma	Desalt (none)	NC_012920	-22.74	68.4075	83.0368
Pre_64plex_52	TAGGTGCGGTCGCATGTCAGTGACTGUGCTCGGAGGTTGGGTTCTGCTCCGAGGTCGCCCCACTTGCATCCTTTGGAGTCTCGTACGGTTAAGAGCC	Precursor	Sigma	Desalt (none)	NC_012920	-23.05	55.0685	78.8563
Pre_64plex_53	TAGGTGCGGTCGCATGTGTCAGACTGUGGATTGCGCTGTTATCCCTAGGGTAACTTGTTCCGCAGACGTTGTGCAGTCTCGTACGGTTAAGAGCC	Precursor	Sigma	Desalt (none)	NC_012920	-23.09	70.2499	82.021
Pre_64plex_54	TAGGTGCGGTCGCATGTCAGACTCTGUGCCTTATTTCTCTTGTCCTTTCGTACAGGGAGGAATTTGAATATCTGTTTAGTCTCGTACGGTTAAGAGCC	Precursor	Sigma	Desalt (none)	NC_012920	-22.91	58.9099	77.7389
Pre_64plex_55	TAGGTGCGGTCGCATGTCAGTCACTGUTTTCCCGTGGGGGTGTGGCTAGGCTAAGCGTTTTGCATTTCATAGACCTTAGTCTCGTACGGTTAAGAGCC	Precursor	Sigma	Desalt (none)	NC_012920	-23.22	52.7376	65.0099
Pre_64plex_56	TAGGTGCGGTCGCATGTCTCACTCTGUCAGGTGAGTTTTAGCTTTATTGGGGAGGGGGTGATCTACTGCATCGTTAGAGTCTCGTACGGTTAAGAGCC	Precursor	Sigma	Desalt (none)	NC_012920	-22.89	65.9794	82.5668
Pre_64plex_57	TAGGTGCGGTCGCATGTGTCTGACTGUGGCTCGTAGTGTTCTGGCGAGCAGTTTTGTTGATTTGAGTCTAAGGAGTAGTCTCGTACGGTTAAGAGCC	Precursor	Sigma	Desalt (none)	NC_012920	-23.33	55.8227	80.2326
Pre_64plex_58	TAGGTGCGGTCGCATGTGTGTCACTGUGTACTTGCGCTTACTTTGTAGCCTTCATCAGGGTTTGGGGTTACCTGCAGTCTCGTACGGTTAAGAGCC	Precursor	Sigma	Desalt (none)	NC_012920	-23.24	75.1338	84.788
Pre_64plex_59	TAGGTGCGGTCGCATGTGAGTCTCTGUGTGACGGGCGGTGTGTACGCGCTTCAGGGCCCTGTACAATCCTGGTAAGAAGTCTCGTACGGTTAAGAGCC	Precursor	Sigma	Desalt (none)	NC_012920	-23.01	60.7022	79.4132
Pre_64plex_60	TAGGTGCGGTCGCATGTCACAGTCTGUTCTTCATCGACGCACGAGCCGAGTGATCCACCGCTGTTTCCCTTCCAAGTCTCGTACGGTTAAGAGCC	Precursor	Sigma	Desalt (none)	NR_003285	-23.25	49.1277	63.5056
Pre_64plex_61	TAGGTGCGGTCGCATGTGACAGACTGUGATCAATGTGTCCTGCAATTCACATTAATTCTCGCAGCTAGCGTTCACAAAGTCTCGTACGGTTAAGAGCC	Precursor	Sigma	Desalt (none)	NR_003285	-23.01	65.6043	81.5536
Pre_64plex_62	TAGGTGCGGTCGCATGTGTGTCTCTGUGCTCAGACAGGCGTAGCCCCGGGAGGAACCCGGGGTCACGAGTCTCGTACGGTTAAGAGCC	Precursor	Sigma	Desalt (none)	NR_003285	-22.96	48.9305	68.4052
Pre_64plex_63	TAGGTGCGGTCGCATGTCTCTCACTGUGCCTACAGCACCCGGTATTCCCAGGCGGTCTCCCAAGGAGCATATATAACAGTCTCGTACGGTTAAGAGCC	Precursor	Sigma	Desalt (none)	NR_023379	-22.63	43	70.0227
Pre_64plex_64	TAGGTGCGGTCGCATGTGAGACACTGUGAGATCGGGCGCGTTCAGGGTGGTATGGCCGTAGAGCGTTATCCAGTCTCGTACGGTTAAGAGCC	Precursor	Sigma	Desalt (none)	NR_023379	-22.54	61.2102	83.4557
T1_64plex_1	GCCCGTCGGCATGTATTAGCTCTAGAATTACCACAGTGCAACCTTTCGAGTCTCGTACGGTTAAGAGCC	Target	Sigma	Desalt or PAGE or HPLC	NR_003286	NA	55.9552		60.2141	0.722938
T1_64plex_2	GGGGCCGGAGAGGGGCTGACCGGGTTGGTTTTGATGCGGTGCTCGAGTCTCGTACGGTTAAGAGCC	Target	Sigma	Desalt or PAGE or HPLC	NR_003286	NA	66.6879		56.2967	0.836388
T1_64plex_3	CCCTGATTCCCCGTCACCCGTGGTCACCATGGTAGTGGCCATAGCAGTCTCGTACGGTTAAGAGCC	Target	Sigma	Desalt or PAGE or HPLC	NR_003286	NA	64.6101		61.5368	0.870736
T1_64plex_4	TTTTTCGTCACTACCTCCCCGGGTCGGGAGTGGGTGAATTATGCTGAACGAGTCTCGTACGGTTAAGAGCC	Target	Sigma	Desalt or PAGE or HPLC	NR_003286	NA	53.7523		61.2969	0.792865
T1_64plex_5	GCCCGCCCGCTCCCAAGATCCAACTACGAGCTTTTAGGTCAGTGGAGTCTCGTACGGTTAAGAGCC	Target	Sigma	Desalt or PAGE or HPLC	NR_003286	NA	60.6329		66.6916	0.80712
T1_64plex_6	GGCCGTCCCTCTTAATCATGGCCTCAGTTCCGAAACCTACACATTATCTGAGTCTCGTACGGTTAAGAGCC	Target	Sigma	Desalt or PAGE or HPLC	NR_003286	NA	58.1309		53.5486	0.39725
T1_64plex_7	GGTATCTGATCGTCTTCGAACCTCCGACTTTCGTTCTGGACATGCCAGTCTCGTACGGTTAAGAGCC	Target	Sigma	Desalt or PAGE or HPLC	NR_003286	NA	59.8338		37.2352	0.774788
T1_64plex_8	TGGTGGTGCCCTTCCGTCAATTCCTTTAAGTTTCATGCTTCTACTCCTAGTCTCGTACGGTTAAGAGCC	Target	Sigma	Desalt or PAGE or HPLC	NR_003286	NA	51.9126		40.6706	0.720925
T1_64plex_9	CCTGTCCGTGTCCGGGCCGGGTGAGGTTTCCCGTGCACTAGGGCTGAGTCTCGTACGGTTAAGAGCC	Target	Sigma	Desalt or PAGE or HPLC	NR_003286	NA	70.0039		65.7663	0.870182
T1_64plex_10	GTAACTAGTTAGCATGCCAGAGTCTCGTTCGTTATCGGATGGCCTAGTATAGTCTCGTACGGTTAAGAGCC	Target	Sigma	Desalt or PAGE or HPLC	NR_003286	NA	54.1466		58.9238	0.814762
T1_64plex_11	GCCCCGGACATCTAAGGGCATCACAGACCTGTTATTCCTTGTTGAAGAGTCTCGTACGGTTAAGAGCC	Target	Sigma	Desalt or PAGE or HPLC	NR_003286	NA	55.4167		49.6347	0.817397
T1_64plex_12	GGTAGTAGCGACGGGCGGTGTGTACAAAGGGCAGGTGAGTATTTGATTCAAGTCTCGTACGGTTAAGAGCC	Target	Sigma	Desalt or PAGE or HPLC	NR_003286	NA	60.8367		58.8841	0.840908
T1_64plex_13	GGCGCTGGGCTCTTCCCTGTTCACTCGCCGTTACTATGTTCGGCCTTTTTAGTCTCGTACGGTTAAGAGCC	Target	Sigma	Desalt or PAGE or HPLC	NR_003287	NA	49.8834		57.4754	0.291682
T1_64plex_14	TACCACCCGCTTTGGGCTGCATTCCCAAGCAACCCCCCCGAAAGTCTCGTACGGTTAAGAGCC	Target	Sigma	Desalt or PAGE or HPLC	NR_003287	NA	59.3228		71.2791	0.683948
T1_64plex_15	CTTTCCCTTACGGTACTTGTTGACTATCGGTCTCGTAAACGGTTAGATCGAGTCTCGTACGGTTAAGAGCC	Target	Sigma	Desalt or PAGE or HPLC	NR_003287	NA	58.8253		56.461	0.707666
T1_64plex_16	GGCGGACTGCGCGGACCCCACCCGTTTACCTCTTAGGTATATAACGCCAGTCTCGTACGGTTAAGAGCC	Target	Sigma	Desalt or PAGE or HPLC	NR_003287	NA	53.0837		56.288	0.798051
T1_64plex_17	GGTGGAAATGCGCCCGGCGGCGGCCGGTCGCCGGTACACAGTTGAGTCTCGTACGGTTAAGAGCC	Target	Sigma	Desalt or PAGE or HPLC	NR_003287	NA	52.9612		50.0759	0.81974
T1_64plex_18	CCTTCCCCGCCGGGCCTTCCCAGCCGTCCCGGAGCAAGATTGTTTACAGAAGTCTCGTACGGTTAAGAGCC	Target	Sigma	Desalt or PAGE or HPLC	NR_003287	NA	62.8114		70.9407	0.796515
T1_64plex_19	GGGATTCGGCGAGTGCTGCTGCCGGGGGGGCTGTAGGACAACGTACAACAGTCTCGTACGGTTAAGAGCC	Target	Sigma	Desalt or PAGE or HPLC	NR_003287	NA	53.929		58.6917	0.841075
T1_64plex_20	GCCGTGGGAGGGGTGGCCCGGCCCCCCCACGAGGACTACTCAAGAATTGCAGTCTCGTACGGTTAAGAGCC	Target	Sigma	Desalt or PAGE or HPLC	NR_003287	NA	22.5508		38.8994	0.248148
T1_64plex_21	GCCGACCCCGTGCGCTCGCTCCGCCGTCCCCCTCTGCACGCGGACAGTCTCGTACGGTTAAGAGCC	Target	Sigma	Desalt or PAGE or HPLC	NR_003287	NA	43.0836		57.7717	0.713308
T1_64plex_22	GTGTTAGACTCCTTGGTCCGTGTTTCAAGACGGGTGGTCATTTAGCGAGTCTCGTACGGTTAAGAGCC	Target	Sigma	Desalt or PAGE or HPLC	NR_003287	NA	65.1786		63.4944	0.684616
T1_64plex_23	CCAGGCATAGTTCACCATCTTTCGGGTCCTAACACGGAGCCCATTACAGTCTCGTACGGTTAAGAGCC	Target	Sigma	Desalt or PAGE or HPLC	NR_003287	NA	59.8945		70.3421	0.889207
T1_64plex_24	GGGTGCGTCGGGTCTGCGAGAGCGCCAGCTATCCTATAAGCGCCGTCCAGTCTCGTACGGTTAAGAGCC	Target	Sigma	Desalt or PAGE or HPLC	NR_003287	NA	57.3234		57.0606	0.312584
T1_64plex_25	GTTCGGTTCATCCCGCAGCGCCAGTTCTGCTTACCGTGCCACAGTCTCGTACGGTTAAGAGCC	Target	Sigma	Desalt or PAGE or HPLC	NR_003287	NA	72.3448		65.8343	0.84201
T1_64plex_26	GGATTCCGACTTCCATGGCCACCGTCCTGCTGTCTGAAAAAATTTCTGCAAGTCTCGTACGGTTAAGAGCC	Target	Sigma	Desalt or PAGE or HPLC	NR_003287	NA	62.1424		65.1613	0.840227
T1_64plex_27	ACGCTCCAGCGCCATCCATTTTCAGGGCTAGTTGACGCTATGGCATCAAGTCTCGTACGGTTAAGAGCC	Target	Sigma	Desalt or PAGE or HPLC	NR_003287	NA	51.1047		57.9698	0.826719
T1_64plex_28	GCAGCGGCCCTCCTACTCGTCGCGGCGTAGCGTCCCATTGAGCAGTTGAGTCTCGTACGGTTAAGAGCC	Target	Sigma	Desalt or PAGE or HPLC	NR_003287	NA	50.1703		58.1623	0.387204
T1_64plex_29	ACCCTTCTCCACTTCGGCCTTCAAAGTTCTCGTTTCTAGAGCCCAGTCTCGTACGGTTAAGAGCC	Target	Sigma	Desalt or PAGE or HPLC	NR_003287	NA	76.4304		60.0116	0.817515
T1_64plex_30	ACTCTCCCCGGGGCTCCCGCCGGCTTCTCCGGGATGTGATGGGAGTACCAGTCTCGTACGGTTAAGAGCC	Target	Sigma	Desalt or PAGE or HPLC	NR_003287	NA	52.1155		65.6966	0.679616
T1_64plex_31	GCCAGAGGCTGTTCACCTTGGAGACCTGCTGCGGACCGCTCACAAAGTCTCGTACGGTTAAGAGCC	Target	Sigma	Desalt or PAGE or HPLC	NR_003287	NA	36.2092		41.7083	0.718788
T1_64plex_32	CCCAGCCCTTAGAGCCAATCCTTATCCCGAAGTTATCAATCAGTTGCAGTCTCGTACGGTTAAGAGCC	Target	Sigma	Desalt or PAGE or HPLC	NR_003287	NA	72.6693		71.9836	0.47038
T1_64plex_33	GCTCCCCCGGGGAGGGGGGAGGACGGGGAGCGGGGTTGAGAGTCTCGTACGGTTAAGAGCC	Target	Sigma	Desalt or PAGE or HPLC	NR_003287	NA	37.4355		53.5914	0.705034
T1_64plex_34	CCCCTGCCGCCCCGACCCTTCTCCCCCCGCCGCCGTATCTAAGGTCCCAGTCTCGTACGGTTAAGAGCC	Target	Sigma	Desalt or PAGE or HPLC	NR_003287	NA	70.8892		76.8047	0.861545
T1_64plex_35	GGCGGGGGGGACCGGCCCGCGGCCCCTCCGCCGCCGTCATGTCCAAGTCTCGTACGGTTAAGAGCC	Target	Sigma	Desalt or PAGE or HPLC	NR_003287	NA	6.25		11.418	0.097429
T1_64plex_36	GGATTCCCCTGGTCCGCACCAGTTCTAAGTCGGCTAGGGAAGGCAAGTCTCGTACGGTTAAGAGCC	Target	Sigma	Desalt or PAGE or HPLC	NR_003287	NA	51.9505		64.7043	0.455613
T1_64plex_37	GGCTACCTTAAGAGAGTCATAGTTACTCCCGCCGTGGCCCTTCACCAGTCTCGTACGGTTAAGAGCC	Target	Sigma	Desalt or PAGE or HPLC	NR_003287	NA	69.1583		65.7715	0.809768
T1_64plex_38	CACCTCTCATGTCTCTTCACCGTGCCAGACTAGAGGCGGATCCGAGTCTCGTACGGTTAAGAGCC	Target	Sigma	Desalt or PAGE or HPLC	NR_003287	NA	46.6581		44.7591	0.532897
T1_64plex_39	GCCCCTCGGGGCTCGCCCCCCCGCCTCACCGGGTCCGGAACGCAGTCTCGTACGGTTAAGAGCC	Target	Sigma	Desalt or PAGE or HPLC	NR_003287	NA	63.8625		63.0784	0.849271
T1_64plex_40	GCCCTTCTGCTCCACGGGAGGTTTCTGTCCTCCCTAGTTTGCCAGACCAGTCTCGTACGGTTAAGAGCC	Target	Sigma	Desalt or PAGE or HPLC	NR_003287	NA	62.7273		64.4552	0.396604
T1_64plex_41	GCTTGGCCGCCACAAGCCAGTTATCCCTGTGGTAATGATCTCTCTGAGTAGTCTCGTACGGTTAAGAGCC	Target	Sigma	Desalt or PAGE or HPLC	NR_003287	NA	52.7236		62.1576	0.737048
T1_64plex_42	GCGGTTCCTCTCGTACTGAGCAGGATTACCATGGCGGCCAAATATAGTCTCGTACGGTTAAGAGCC	Target	Sigma	Desalt or PAGE or HPLC	NR_003287	NA	57.6433		50.6196	0.713264
T1_64plex_43	CCGAGGCTCCGCGGCGCTGCCGTATCGTTCCGCCTATGGAGGAGGACAGTCTCGTACGGTTAAGAGCC	Target	Sigma	Desalt or PAGE or HPLC	NR_003287	NA	68.2874		71.7644	0.864966
T1_64plex_44	AGGTCGTCTACGAATGGTTTAGCGCCAGGTTCCCCAGCCTCAGGCAGTCTCGTACGGTTAAGAGCC	Target	Sigma	Desalt or PAGE or HPLC	NR_003287	NA	78.2564		72.3976	0.428582
T1_64plex_45	CATCTTTCCCTTGCGGTACTATATCTATTGCGCCAGCCTCCCCTCAGTCTCGTACGGTTAAGAGCC	Target	Sigma	Desalt or PAGE or HPLC	NR_003287	NA	71.3969		77.564	0.722701
T1_64plex_46	GACGGGTGTGCTCTTTTAGCTGTTCTTAGGTAGCTAGTATCTCGTCCCCAGTCTCGTACGGTTAAGAGCC	Target	Sigma	Desalt or PAGE or HPLC	NR_003287	NA	52.4005		56.6219	0.688438
T1_64plex_47	GCTTTTAGGCCTACTATGGGTGTTAAATTTTTTACTCTCTCTACAAGTCGAGTCTCGTACGGTTAAGAGCC	Target	Sigma	Desalt or PAGE or HPLC	NR_003287	NA	37.4837		48.716	0.722815
T1_64plex_48	AGGGTGATAGATTGGTCCAATTGGGTGTGAGGAGTTCAACGTGTATTGTAAGTCTCGTACGGTTAAGAGCC	Target	Sigma	Desalt or PAGE or HPLC	NR_003287	NA	67.851		65.7515	0.513171
T1_64plex_49	GACTTGTTGGTTGATTGTAGATATTGGGCTGTTAATTGTCAGTTTGTTGTAGTCTCGTACGGTTAAGAGCC	Target	Sigma	Desalt or PAGE or HPLC	NR_003287	NA	57.4022		57.3479	0.825835
T1_64plex_50	GTAAGATTTGCCGAGTTCCTTTTACTTTTTTTAACCTTTCCTTATGCCAAAGTCTCGTACGGTTAAGAGCC	Target	Sigma	Desalt or PAGE or HPLC	NR_003287	NA	64.9413		58.8201	0.859082
T1_64plex_51	GCTGAACCCTCGTGGAGCCATTCATACAGGTCCCTGTCCACCGGCTAGTCTCGTACGGTTAAGAGCC	Target	Sigma	Desalt or PAGE or HPLC	NC_012920	NA	57.5227		63.6193	0.756273
T1_64plex_52	GCTCGGAGGTTGGGTTCTGCTCCGAGGTCGCCCCACTTGCATCCTTTGGAGTCTCGTACGGTTAAGAGCC	Target	Sigma	Desalt or PAGE or HPLC	NC_012920	NA	52.0655		54.3836	0.342531
T1_64plex_53	GGATTGCGCTGTTATCCCTAGGGTAACTTGTTCCGCAGACGTTGTGCAGTCTCGTACGGTTAAGAGCC	Target	Sigma	Desalt or PAGE or HPLC	NC_012920	NA	61.6071		75.6267	0.833529
T1_64plex_54	GCCTTATTTCTCTTGTCCTTTCGTACAGGGAGGAATTTGAATATCTGTTTAGTCTCGTACGGTTAAGAGCC	Target	Sigma	Desalt or PAGE or HPLC	NC_012920	NA	50.9282		56.6998	0.558844
T1_64plex_55	TTTCCCGTGGGGGTGTGGCTAGGCTAAGCGTTTTGCATTTCATAGACCTTAGTCTCGTACGGTTAAGAGCC	Target	Sigma	Desalt or PAGE or HPLC	NC_012920	NA	58.8292		62.2047	0.80185
T1_64plex_56	CAGGTGAGTTTTAGCTTTATTGGGGAGGGGGTGATCTACTGCATCGTTAGAGTCTCGTACGGTTAAGAGCC	Target	Sigma	Desalt or PAGE or HPLC	NC_012920	NA	67.5796		65.8172	0.437384
T1_64plex_57	GGCTCGTAGTGTTCTGGCGAGCAGTTTTGTTGATTTGAGTCTAAGGAGTAGTCTCGTACGGTTAAGAGCC	Target	Sigma	Desalt or PAGE or HPLC	NC_012920	NA	52.6743		66.9204	0.798489
T1_64plex_58	GTACTTGCGCTTACTTTGTAGCCTTCATCAGGGTTTGGGGTTACCTGCAGTCTCGTACGGTTAAGAGCC	Target	Sigma	Desalt or PAGE or HPLC	NC_012920	NA	69.1036		59.6181	0.870372
T1_64plex_59	GTGACGGGCGGTGTGTACGCGCTTCAGGGCCCTGTACAATCCTGGTAAGAAGTCTCGTACGGTTAAGAGCC	Target	Sigma	Desalt or PAGE or HPLC	NC_012920	NA	59.7701		63.1407	0.799229
T1_64plex_60	TCTTCATCGACGCACGAGCCGAGTGATCCACCGCTGTTTCCCTTCCAAGTCTCGTACGGTTAAGAGCC	Target	Sigma	Desalt or PAGE or HPLC	NR_003285	NA	51.0192		64.7912	0.349766
T1_64plex_61	GATCAATGTGTCCTGCAATTCACATTAATTCTCGCAGCTAGCGTTCACAAAGTCTCGTACGGTTAAGAGCC	Target	Sigma	Desalt or PAGE or HPLC	NR_003285	NA	56.394		68.6414	0.80939
T1_64plex_62	GCTCAGACAGGCGTAGCCCCGGGAGGAACCCGGGGTCACGAGTCTCGTACGGTTAAGAGCC	Target	Sigma	Desalt or PAGE or HPLC	NR_003285	NA	52.1816		58.5621	0.498731
T1_64plex_63	GCCTACAGCACCCGGTATTCCCAGGCGGTCTCCCAAGGAGCATATATAACAGTCTCGTACGGTTAAGAGCC	Target	Sigma	Desalt or PAGE or HPLC	NR_023379	NA	28.8889		40.339	0.714955
T1_64plex_64	GAGATCGGGCGCGTTCAGGGTGGTATGGCCGTAGAGCGTTATCCAGTCTCGTACGGTTAAGAGCC	Target	Sigma	Desalt or PAGE or HPLC	NR_023379	NA	67.3071		80.2617	0.481516
Capture Probe	CAGWSWSWSACATGCGACCGCACCTATTTTTTTTTT/3Bio/	Capture	IDT	Desalt or PAGE or HPLC	NA	NA
Reverse Primer (for NGS library Prep)	GGCTCTTAACCGTACGAGAC	Reverse	IDT	HPLC	NA	NA

## Sheet: Advance Stoichiometry NGS 
ID	Sequence	Type	Provider	Purification	RefSeq	dG_rxn (kcal/mol)
Pre_64plex_AD_1	TAGGTGCGGTCGCATGTGACACACTGTGCCCGTCGGCATGTATTAGCTCTAGAATTACCACAGTGCAACCTTTCGAGTCTCGTACGGTTAAGAGCC	Precursor	Sigma	Desalt (none)	NR_003286	-22.94
Pre_64plex_AD_2	TAGGTGCGGTCGCATGTGACTGTCTGTGGGGCCGGAGAGGGGCTGACCGGGTTGGTTTTGATGCGGTGCTCGAGTCTCGTACGGTTAAGAGCC	Precursor	Sigma	Desalt (none)	NR_003286	-22.95
Pre_64plex_AD_3	TAGGTGCGGTCGCATGTCAGACTCTGTCCCTGATTCCCCGTCACCCGTGGTCACCATGGTAGTGGCCATAGCAGTCTCGTACGGTTAAGAGCC	Precursor	Sigma	Desalt (none)	NR_003286	-22.98
Pre_64plex_AD_4	TAGGTGCGGTCGCATGTCTGTGACTGTTTTTTCGTCACTACCTCCCCGGGTCGGGAGTGGGTGAATTATGCTGAACGAGTCTCGTACGGTTAAGAGCC	Precursor	Sigma	Desalt (none)	NR_003286	-22.96
Pre_64plex_AD_5	TAGGTGCGGTCGCATGTGTGTGTCTGTGCCCGCCCGCTCCCAAGATCCAACTACGAGCTTTTAGGTCAGTGGAGTCTCGTACGGTTAAGAGCC	Precursor	Sigma	Desalt (none)	NR_003286	-22.74
Pre_64plex_AD_6	TAGGTGCGGTCGCATGTGTCAGTCTGTGGCCGTCCCTCTTAATCATGGCCTCAGTTCCGAAACCTACACATTATCTGAGTCTCGTACGGTTAAGAGCC	Precursor	Sigma	Desalt (none)	NR_003286	-22.96
Pre_64plex_AD_7	TAGGTGCGGTCGCATGTCACACACTGTGGTATCTGATCGTCTTCGAACCTCCGACTTTCGTTCTGGACATGCCAGTCTCGTACGGTTAAGAGCC	Precursor	Sigma	Desalt (none)	NR_003286	-22.91
Pre_64plex_AD_8	TAGGTGCGGTCGCATGTCTCACACTGTTGGTGGTGCCCTTCCGTCAATTCCTTTAAGTTTCATGCTTCTACTCCTAGTCTCGTACGGTTAAGAGCC	Precursor	Sigma	Desalt (none)	NR_003286	-22.93
Pre_64plex_AD_9	TAGGTGCGGTCGCATGTGACTCACTGTCCTGTCCGTGTCCGGGCCGGGTGAGGTTTCCCGTGCACTAGGGCTGAGTCTCGTACGGTTAAGAGCC	Precursor	Sigma	Desalt (none)	NR_003286	-22.95
Pre_64plex_AD_10	TAGGTGCGGTCGCATGTCACTCTCTGTGTAACTAGTTAGCATGCCAGAGTCTCGTTCGTTATCGGATGGCCTAGTATAGTCTCGTACGGTTAAGAGCC	Precursor	Sigma	Desalt (none)	NR_003286	-23.01
Pre_64plex_AD_11	TAGGTGCGGTCGCATGTGTCTCACTGTGCCCCGGACATCTAAGGGCATCACAGACCTGTTATTCCTTGTTGAAGAGTCTCGTACGGTTAAGAGCC	Precursor	Sigma	Desalt (none)	NR_003286	-22.96
Pre_64plex_AD_12	TAGGTGCGGTCGCATGTGAGAGTCTGTGGTAGTAGCGACGGGCGGTGTGTACAAAGGGCAGGTGAGTATTTGATTCAAGTCTCGTACGGTTAAGAGCC	Precursor	Sigma	Desalt (none)	NR_003286	-22.98
Pre_64plex_AD_13	TAGGTGCGGTCGCATGTCTGACTCTGTGGCGCTGGGCTCTTCCCTGTTCACTCGCCGTTACTATGTTCGGCCTTTTTAGTCTCGTACGGTTAAGAGCC	Precursor	Sigma	Desalt (none)	NR_003287	-23.02
Pre_64plex_AD_14	TAGGTGCGGTCGCATGTCAGTGACTGTTACCACCCGCTTTGGGCTGCATTCCCAAGCAACCCCCCCGAAAGTCTCGTACGGTTAAGAGCC	Precursor	Sigma	Desalt (none)	NR_003287	-22.95
Pre_64plex_AD_15	TAGGTGCGGTCGCATGTCAGAGTCTGTCTTTCCCTTACGGTACTTGTTGACTATCGGTCTCGTAAACGGTTAGATCGAGTCTCGTACGGTTAAGAGCC	Precursor	Sigma	Desalt (none)	NR_003287	-22.99
Pre_64plex_AD_16	TAGGTGCGGTCGCATGTGTGAGACTGTGGCGGACTGCGCGGACCCCACCCGTTTACCTCTTAGGTATATAACGCCAGTCTCGTACGGTTAAGAGCC	Precursor	Sigma	Desalt (none)	NR_003287	-22.85
Pre_64plex_AD_17	TAGGTGCGGTCGCATGTGAGTCTCTGTGGTGGAAATGCGCCCGGCGGCGGCCGGTCGCCGGTACACAGTTGAGTCTCGTACGGTTAAGAGCC	Precursor	Sigma	Desalt (none)	NR_003287	-22.97
Pre_64plex_AD_18	TAGGTGCGGTCGCATGTGACACTCTGTCCTTCCCCGCCGGGCCTTCCCAGCCGTCCCGGAGCAAGATTGTTTACAGAAGTCTCGTACGGTTAAGAGCC	Precursor	Sigma	Desalt (none)	NR_003287	-22.97
Pre_64plex_AD_19	TAGGTGCGGTCGCATGTGTCAGACTGTGGGATTCGGCGAGTGCTGCTGCCGGGGGGGCTGTAGGACAACGTACAACAGTCTCGTACGGTTAAGAGCC	Precursor	Sigma	Desalt (none)	NR_003287	-22.95
Pre_64plex_AD_20	TAGGTGCGGTCGCATGTCAGAGACTGTGCCGTGGGAGGGGTGGCCCGGCCCCCCCACGAGGACTACTCAAGAATTGCAGTCTCGTACGGTTAAGAGCC	Precursor	Sigma	Desalt (none)	NR_003287	-22.96
Pre_64plex_AD_21	TAGGTGCGGTCGCATGTGTGTCTCTGTGCCGACCCCGTGCGCTCGCTCCGCCGTCCCCCTCTGCACGCGGACAGTCTCGTACGGTTAAGAGCC	Precursor	Sigma	Desalt (none)	NR_003287	-22.98
Pre_64plex_AD_22	TAGGTGCGGTCGCATGTCAGTCTCTGTGTGTTAGACTCCTTGGTCCGTGTTTCAAGACGGGTGGTCATTTAGCGAGTCTCGTACGGTTAAGAGCC	Precursor	Sigma	Desalt (none)	NR_003287	-22.97
Pre_64plex_AD_23	TAGGTGCGGTCGCATGTCAGACACTGTCCAGGCATAGTTCACCATCTTTCGGGTCCTAACACGGAGCCCATTACAGTCTCGTACGGTTAAGAGCC	Precursor	Sigma	Desalt (none)	NR_003287	-22.94
Pre_64plex_AD_24	TAGGTGCGGTCGCATGTGTCTGACTGTGGGTGCGTCGGGTCTGCGAGAGCGCCAGCTATCCTATAAGCGCCGTCCAGTCTCGTACGGTTAAGAGCC	Precursor	Sigma	Desalt (none)	NR_003287	-22.96
Pre_64plex_AD_25	TAGGTGCGGTCGCATGTGTGACACTGTGTTCGGTTCATCCCGCAGCGCCAGTTCTGCTTACCGTGCCACAGTCTCGTACGGTTAAGAGCC	Precursor	Sigma	Desalt (none)	NR_003287	-22.95
Pre_64plex_AD_26	TAGGTGCGGTCGCATGTCTCTCTCTGTGGATTCCGACTTCCATGGCCACCGTCCTGCTGTCTGAAAAAATTTCTGCAAGTCTCGTACGGTTAAGAGCC	Precursor	Sigma	Desalt (none)	NR_003287	-22.99
Pre_64plex_AD_27	TAGGTGCGGTCGCATGTGAGTGACTGTACGCTCCAGCGCCATCCATTTTCAGGGCTAGTTGACGCTATGGCATCAAGTCTCGTACGGTTAAGAGCC	Precursor	Sigma	Desalt (none)	NR_003287	-22.98
Pre_64plex_AD_28	TAGGTGCGGTCGCATGTCAGTGTCTGTGCAGCGGCCCTCCTACTCGTCGCGGCGTAGCGTCCCATTGAGCAGTTGAGTCTCGTACGGTTAAGAGCC	Precursor	Sigma	Desalt (none)	NR_003287	-22.97
Pre_64plex_AD_29	TAGGTGCGGTCGCATGTGAGACTCTGTACCCTTCTCCACTTCGGCCTTCAAAGTTCTCGTTTCTAGAGCCCAGTCTCGTACGGTTAAGAGCC	Precursor	Sigma	Desalt (none)	NR_003287	-22.99
Pre_64plex_AD_30	TAGGTGCGGTCGCATGTCTCAGACTGTACTCTCCCCGGGGCTCCCGCCGGCTTCTCCGGGATGTGATGGGAGTACCAGTCTCGTACGGTTAAGAGCC	Precursor	Sigma	Desalt (none)	NR_003287	-22.94
Pre_64plex_AD_31	TAGGTGCGGTCGCATGTCTGACACTGTGCCAGAGGCTGTTCACCTTGGAGACCTGCTGCGGACCGCTCACAAAGTCTCGTACGGTTAAGAGCC	Precursor	Sigma	Desalt (none)	NR_003287	-22.9
Pre_64plex_AD_32	TAGGTGCGGTCGCATGTGAGAGACTGTCCCAGCCCTTAGAGCCAATCCTTATCCCGAAGTTATCAATCAGTTGCAGTCTCGTACGGTTAAGAGCC	Precursor	Sigma	Desalt (none)	NR_003287	-22.94
Pre_64plex_AD_33	TAGGTGCGGTCGCATGTGTGTGACTGTGCTCCCCCGGGGAGGGGGGAGGACGGGGAGCGGGGTTGAGAGTCTCGTACGGTTAAGAGCC	Precursor	Sigma	Desalt (none)	NR_003287	-22.93
Pre_64plex_AD_34	TAGGTGCGGTCGCATGTCACTCACTGTCCCCTGCCGCCCCGACCCTTCTCCCCCCGCCGCCGTATCTAAGGTCCCAGTCTCGTACGGTTAAGAGCC	Precursor	Sigma	Desalt (none)	NR_003287	-22.96
Pre_64plex_AD_35	TAGGTGCGGTCGCATGTGTGACTCTGTGGCGGGGGGGACCGGCCCGCGGCCCCTCCGCCGCCGTCATGTCCAAGTCTCGTACGGTTAAGAGCC	Precursor	Sigma	Desalt (none)	NR_003287	-22.99
Pre_64plex_AD_36	TAGGTGCGGTCGCATGTGTCTGTCTGTGGATTCCCCTGGTCCGCACCAGTTCTAAGTCGGCTAGGGAAGGCAAGTCTCGTACGGTTAAGAGCC	Precursor	Sigma	Desalt (none)	NR_003287	-22.68
Pre_64plex_AD_37	TAGGTGCGGTCGCATGTGTCTCTCTGTGGCTACCTTAAGAGAGTCATAGTTACTCCCGCCGTGGCCCTTCACCAGTCTCGTACGGTTAAGAGCC	Precursor	Sigma	Desalt (none)	NR_003287	-22.97
Pre_64plex_AD_38	TAGGTGCGGTCGCATGTGAGTGTCTGTCACCTCTCATGTCTCTTCACCGTGCCAGACTAGAGGCGGATCCGAGTCTCGTACGGTTAAGAGCC	Precursor	Sigma	Desalt (none)	NR_003287	-22.96
Pre_64plex_AD_39	TAGGTGCGGTCGCATGTGACTGACTGTGCCCCTCGGGGCTCGCCCCCCCGCCTCACCGGGTCCGGAACGCAGTCTCGTACGGTTAAGAGCC	Precursor	Sigma	Desalt (none)	NR_003287	-22.97
Pre_64plex_AD_40	TAGGTGCGGTCGCATGTCACTGACTGTGCCCTTCTGCTCCACGGGAGGTTTCTGTCCTCCCTAGTTTGCCAGACCAGTCTCGTACGGTTAAGAGCC	Precursor	Sigma	Desalt (none)	NR_003287	-22.96
Pre_64plex_AD_41	TAGGTGCGGTCGCATGTCTGTCTCTGTGCTTGGCCGCCACAAGCCAGTTATCCCTGTGGTAATGATCTCTCTGAGTAGTCTCGTACGGTTAAGAGCC	Precursor	Sigma	Desalt (none)	NR_003287	-22.92
Pre_64plex_AD_42	TAGGTGCGGTCGCATGTCTGTCACTGTGCGGTTCCTCTCGTACTGAGCAGGATTACCATGGCGGCCAAATATAGTCTCGTACGGTTAAGAGCC	Precursor	Sigma	Desalt (none)	NR_003287	-22.92
Pre_64plex_AD_43	TAGGTGCGGTCGCATGTGTGAGTCTGTCCGAGGCTCCGCGGCGCTGCCGTATCGTTCCGCCTATGGAGGAGGACAGTCTCGTACGGTTAAGAGCC	Precursor	Sigma	Desalt (none)	NR_003287	-22.98
Pre_64plex_AD_44	TAGGTGCGGTCGCATGTGAGACACTGTAGGTCGTCTACGAATGGTTTAGCGCCAGGTTCCCCAGCCTCAGGCAGTCTCGTACGGTTAAGAGCC	Precursor	Sigma	Desalt (none)	NR_003287	-22.93
Pre_64plex_AD_45	TAGGTGCGGTCGCATGTGACAGTCTGTCATCTTTCCCTTGCGGTACTATATCTATTGCGCCAGCCTCCCCTCAGTCTCGTACGGTTAAGAGCC	Precursor	Sigma	Desalt (none)	NR_003287	-22.93
Pre_64plex_AD_46	TAGGTGCGGTCGCATGTCAGTCACTGTGACGGGTGTGCTCTTTTAGCTGTTCTTAGGTAGCTAGTATCTCGTCCCCAGTCTCGTACGGTTAAGAGCC	Precursor	Sigma	Desalt (none)	NR_003287	-22.95
Pre_64plex_AD_47	TAGGTGCGGTCGCATGTCACAGACTGTGCTTTTAGGCCTACTATGGGTGTTAAATTTTTTACTCTCTCTACAAGTCGAGTCTCGTACGGTTAAGAGCC	Precursor	Sigma	Desalt (none)	NR_003287	-23
Pre_64plex_AD_48	TAGGTGCGGTCGCATGTGTCACTCTGTAGGGTGATAGATTGGTCCAATTGGGTGTGAGGAGTTCAACGTGTATTGTAAGTCTCGTACGGTTAAGAGCC	Precursor	Sigma	Desalt (none)	NR_003287	-23
Pre_64plex_AD_49	TAGGTGCGGTCGCATGTCTCACTCTGTGACTTGTTGGTTGATTGTAGATATTGGGCTGTTAATTGTCAGTTTGTTGTAGTCTCGTACGGTTAAGAGCC	Precursor	Sigma	Desalt (none)	NR_003287	-22.97
Pre_64plex_AD_50	TAGGTGCGGTCGCATGTGACAGACTGTGTAAGATTTGCCGAGTTCCTTTTACTTTTTTTAACCTTTCCTTATGCCAAAGTCTCGTACGGTTAAGAGCC	Precursor	Sigma	Desalt (none)	NR_003287	-22.94
Pre_64plex_AD_51	TAGGTGCGGTCGCATGTCACACTCTGTGCTGAACCCTCGTGGAGCCATTCATACAGGTCCCTGTCCACCGGCTAGTCTCGTACGGTTAAGAGCC	Precursor	Sigma	Desalt (none)	NC_012920	-22.98
Pre_64plex_AD_52	TAGGTGCGGTCGCATGTCTGAGACTGTGCTCGGAGGTTGGGTTCTGCTCCGAGGTCGCCCCACTTGCATCCTTTGGAGTCTCGTACGGTTAAGAGCC	Precursor	Sigma	Desalt (none)	NC_012920	-22.95
Pre_64plex_AD_53	TAGGTGCGGTCGCATGTCTGAGTCTGTGGATTGCGCTGTTATCCCTAGGGTAACTTGTTCCGCAGACGTTGTGCAGTCTCGTACGGTTAAGAGCC	Precursor	Sigma	Desalt (none)	NC_012920	-22.97
Pre_64plex_AD_54	TAGGTGCGGTCGCATGTCTCTCACTGTGCCTTATTTCTCTTGTCCTTTCGTACAGGGAGGAATTTGAATATCTGTTTAGTCTCGTACGGTTAAGAGCC	Precursor	Sigma	Desalt (none)	NC_012920	-22.96
Pre_64plex_AD_55	TAGGTGCGGTCGCATGTGTCACACTGTTTTCCCGTGGGGGTGTGGCTAGGCTAAGCGTTTTGCATTTCATAGACCTTAGTCTCGTACGGTTAAGAGCC	Precursor	Sigma	Desalt (none)	NC_012920	-22.93
Pre_64plex_AD_56	TAGGTGCGGTCGCATGTGAGTCACTGTCAGGTGAGTTTTAGCTTTATTGGGGAGGGGGTGATCTACTGCATCGTTAGAGTCTCGTACGGTTAAGAGCC	Precursor	Sigma	Desalt (none)	NC_012920	-22.94
Pre_64plex_AD_57	TAGGTGCGGTCGCATGTCTCTGACTGTGGCTCGTAGTGTTCTGGCGAGCAGTTTTGTTGATTTGAGTCTAAGGAGTAGTCTCGTACGGTTAAGAGCC	Precursor	Sigma	Desalt (none)	NC_012920	-22.97
Pre_64plex_AD_58	TAGGTGCGGTCGCATGTCTCAGTCTGTGTACTTGCGCTTACTTTGTAGCCTTCATCAGGGTTTGGGGTTACCTGCAGTCTCGTACGGTTAAGAGCC	Precursor	Sigma	Desalt (none)	NC_012920	-22.97
Pre_64plex_AD_59	TAGGTGCGGTCGCATGTCTCTGTCTGTGTGACGGGCGGTGTGTACGCGCTTCAGGGCCCTGTACAATCCTGGTAAGAAGTCTCGTACGGTTAAGAGCC	Precursor	Sigma	Desalt (none)	NC_012920	-22.92
Pre_64plex_AD_60	TAGGTGCGGTCGCATGTGACTCTCTGTTCTTCATCGACGCACGAGCCGAGTGATCCACCGCTGTTTCCCTTCCAAGTCTCGTACGGTTAAGAGCC	Precursor	Sigma	Desalt (none)	NR_003285	-23
Pre_64plex_AD_61	TAGGTGCGGTCGCATGTCACAGTCTGTGATCAATGTGTCCTGCAATTCACATTAATTCTCGCAGCTAGCGTTCACAAAGTCTCGTACGGTTAAGAGCC	Precursor	Sigma	Desalt (none)	NR_003285	-22.92
Pre_64plex_AD_62	TAGGTGCGGTCGCATGTGTGTCACTGTGCTCAGACAGGCGTAGCCCCGGGAGGAACCCGGGGTCACGAGTCTCGTACGGTTAAGAGCC	Precursor	Sigma	Desalt (none)	NR_003285	-22.96
Pre_64plex_AD_63	TAGGTGCGGTCGCATGTCACTGTCTGTGCCTACAGCACCCGGTATTCCCAGGCGGTCTCCCAAGGAGCATATATAACAGTCTCGTACGGTTAAGAGCC	Precursor	Sigma	Desalt (none)	NR_023379	-22.96
Pre_64plex_AD_64	TAGGTGCGGTCGCATGTCTGTGTCTGTGAGATCGGGCGCGTTCAGGGTGGTATGGCCGTAGAGCGTTATCCAGTCTCGTACGGTTAAGAGCC	Precursor	Sigma	Desalt (none)	NR_023379	-22.96
Pre_36plex_8x_10	TAGGTGCGGTCGCATGTSASTCWCTGUGTAACTAGTTAGCATGCCAGAGTCTCGTTCGTTATCGGATGGCCTAGTATAGTCTCGTACGGTTAAGAGCC	Precursor	Sigma	Desalt (none)	NR_003286	-23.01
Pre_36plex_8x_2	TAGGTGCGGTCGCATGTSASWGTCTGUGGGGCCGGAGAGGGGCTGACCGGGTTGGTTTTGATGCGGTGCTCGAGTCTCGTACGGTTAAGAGCC	Precursor	Sigma	Desalt (none)	NR_003286	-23.01
Pre_36plex_8x_53	TAGGTGCGGTCGCATGTCTSASWCTGUGGATTGCGCTGTTATCCCTAGGGTAACTTGTTCCGCAGACGTTGTGCAGTCTCGTACGGTTAAGAGCC	Precursor	Sigma	Desalt (none)	NC_012920	-22.97
Pre_36plex_8x_47	TAGGTGCGGTCGCATGTSASWGACTGUGCTTTTAGGCCTACTATGGGTGTTAAATTTTTTACTCTCTCTACAAGTCGAGTCTCGTACGGTTAAGAGCC	Precursor	Sigma	Desalt (none)	NR_003287	-23
Red - precursor sequences common to the 36-plex and 64-plex SNAP, at 1x in the 36-plex SNAP
Blue - precursor sequences common to the 36-plex and 64-plex SNAP, at 8x in the 36-plex SNAP

## Sheet: 256 plex NGS
ID	Sequence	Type	Provider	Purification	RefSeq	dG_binding-kcal/mol	Purity as desalted oligo (%)	Purity after SNOP (%)
Pre_256plex_1	TCGCGAAATTCGGTTGTCTCAGACAGUTCGCCGCGTAAACGACGCGGCGCGCGTGCTGCCGCACTGGTCGGTGCTCGCAGGCTCGGCA	Precursor	Sigma	Desalt (none)	NM_001316772.1	-20.82	32.5153	53.8095
Pre_256plex_2	TCGCGAAATTCGGTTGTGACAGACAGUAGCCCGCCGCGCACGCGCCCCTGCGCCCGCGCCGCCCCAGGTGGTCGGTGCTCGCAGGCTCGGCA	Precursor	Sigma	Desalt (none)	NM_001265603.1	-21.02	62.9442	79.3149
Pre_256plex_3	TCGCGAAATTCGGTTGTCTGTCTCAGUCTGCTCCCGGCTGGGCCCACCGCCAAAGCAGCGGCCCCACAGGAGCTGGTCGGTGCTCGCAGGCTCGGCA	Precursor	Sigma	Desalt (none)	NM_213611.2	-21.07	72.8097	84.3243
Pre_256plex_4	TCGCGAAATTCGGTTGTGTCACACAGUCTCCTCCGGCCCCGCGCGCCCACTCCGCGCCCGGCCTGGCCGCTGGTCGGTGCTCGCAGGCTCGGCA	Precursor	Sigma	Desalt (none)	NM_006082.2	-21.07	53.7445	75.656
Pre_256plex_5	TCGCGAAATTCGGTTGTCAGACTCAGUGCCGCCGCCGCCGCCGCCGCCGCCGCCCCGCTGCCTTCTCAGCCTGGTCGGTGCTCGCAGGCTCGGCA	Precursor	Sigma	Desalt (none)	NM_001321445.1	-21.08	65.641	73.1034
Pre_256plex_6	TCGCGAAATTCGGTTGTCAGTGTGAGUGCGGGTGGGCGGCCCGCGTTCCTTAGCCGCGGCTCCGCGGCTGGTCGGTGCTCGCAGGCTCGGCA	Precursor	Sigma	Desalt (none)	NM_021009.6	-21.14	25.9259	65.8537
Pre_256plex_7	TCGCGAAATTCGGTTGTGAGTCTCAGUCCATTCCTGCCAGACCCCCGGCTATCCCGGTGGCCAGGCTGGTCGGTGCTCGCAGGCTCGGCA	Precursor	Sigma	Desalt (none)	NM_000224.2	-21.07	77.1144	86.9505
Pre_256plex_8	TCGCGAAATTCGGTTGTGACTCTCAGUGGCCTCGCGTGCCTGGACAGCCCCGCGGGCCAGCAAGCCTATGGTCGGTGCTCGCAGGCTCGGCA	Precursor	Sigma	Desalt (none)	NM_002161.5	-20.96	59.4697	80.1567
Pre_256plex_9	TCGCGAAATTCGGTTGTCTCTCTCAGUCCATCTCAGGGTGAGGGGCTTCGGCAGCCCCTCATGCTGTGGTCGGTGCTCGCAGGCTCGGCA	Precursor	Sigma	Desalt (none)	NM_005514.7	-20.99	52.954	72.8205
Pre_256plex_10	TCGCGAAATTCGGTTGTCACACAGTGUGCGACCAAAGGCCGGCGCACGGCCTGGCCGCTCAGCGACTCCCGGCTGGTCGGTGCTCGCAGGCTCGGCA	Precursor	Sigma	Desalt (none)	NM_006003.2	-21.09	44.2308	64.6617
Pre_256plex_11	TCGCGAAATTCGGTTGTGTGTGTCAGUCGCGGCCTCAAAAGGCCTCCTAGGCCGCGGCGGGCAAAGCACTGGTCGGTGCTCGCAGGCTCGGCA	Precursor	Sigma	Desalt (none)	NM_015934.4	-21.19	62.6728	77.2436
Pre_256plex_12	TCGCGAAATTCGGTTGTGTGTCAGAGUTACGCTCTCGCGCACCAGGTACGCCTGGTGTTTCTTTGTGGTTGGTCGGTGCTCGCAGGCTCGGCA	Precursor	Sigma	Desalt (none)	NM_003897.3	-21.05	63.806	66.6667
Pre_256plex_13	TCGCGAAATTCGGTTGTGAGAGTGTGUCTCTGCCCAATCCCGGCTCCGGGCGACCCGGGCCCCTGGTCGGTGCTCGCAGGCTCGGCA	Precursor	Sigma	Desalt (none)	NM_001316318.1	-21.11	43.3404	73.3119
Pre_256plex_14	TCGCGAAATTCGGTTGTCACTCTGAGUTCTTGTAGGAGGCCCATTCCTCCCACCACGGGGCCACCCACCCCGTGGTCGGTGCTCGCAGGCTCGGCA	Precursor	Sigma	Desalt (none)	NM_003769.2	-21.02	40.7895	54.8913
Pre_256plex_15	TCGCGAAATTCGGTTGTCTGACTGTGUCAGCCCCCAAACCCGACTGGTCGAAGGGGGACATCAAGTCCCCCTGGTCGGTGCTCGCAGGCTCGGCA	Precursor	Sigma	Desalt (none)	NM_182810.2	-21.05	71.9653	83.6996
Pre_256plex_16	TCGCGAAATTCGGTTGTGTCTCACTGUCGCAGCCGACGCCGGCGCGAGAGCAGGGGCGGGGCCGGCGCGGTGGTCGGTGCTCGCAGGCTCGGCA	Precursor	Sigma	Desalt (none)	NM_001300797.1	-21.08	53.2934	73.5537
Pre_256plex_17	TCGCGAAATTCGGTTGTCAGTCAGAGUGGCCCGCTCGGCAGGCCCCAACTGGCCCTCCCCCTTGGCGGCGATGGTCGGTGCTCGCAGGCTCGGCA	Precursor	Sigma	Desalt (none)	NM_001961.3	-21.08	55.7018	75.8621
Pre_256plex_18	TCGCGAAATTCGGTTGTGAGTGTCAGUCGGGCCGAATGCCAGCCCGCCGAGCTCAGGGCAGCGGGGAGCTGGTTGGTCGGTGCTCGCAGGCTCGGCA	Precursor	Sigma	Desalt (none)	NM_206915.2	-21.06	53.9249	75.2841
Pre_256plex_19	TCGCGAAATTCGGTTGTCACAGTGAGUACCTCCGCTGCGTCTCTCCGCGCCGCCGCCGCTGCTCGCCGTTGGTCGGTGCTCGCAGGCTCGGCA	Precursor	Sigma	Desalt (none)	NM_004152.3	-21.08	67.509	82.6007
Pre_256plex_20	TCGCGAAATTCGGTTGTCTCACAGAGUCGGCCCAGGTCTCGGTCAGGGCCAGGGCCGCCGAGAGCAGCAGGATGGTCGGTGCTCGCAGGCTCGGCA	Precursor	Sigma	Desalt (none)	NM_005514.7	-20.96	40.0697	65.9091
Pre_256plex_21	TCGCGAAATTCGGTTGTGTGAGAGTGUCTGCCTCACGCATCACAGCACCCCCACCCGAGCGCGGGCGGGTGGTCGGTGCTCGCAGGCTCGGCA	Precursor	Sigma	Desalt (none)	NM_002574.3	-20.99	59.1224	81.3008
Pre_256plex_22	TCGCGAAATTCGGTTGTCAGACACTGUGGCCACGCTGCCACCAGCAGCAGGCCCATGGGGTGGCAGGGTGGTCGGTGCTCGCAGGCTCGGCA	Precursor	Sigma	Desalt (none)	NM_001301834.1	-21.07	36.7893	66.9557
Pre_256plex_23	TCGCGAAATTCGGTTGTCTGTGTCAGUCCAGGGGTAGCCCCCTGGATTATGGTCTGACTCAGGACTGGTCGGTGCTCGCAGGCTCGGCA	Precursor	Sigma	Desalt (none)	NM_001257389.1	-21.09	67.03	86.625
Pre_256plex_24	TCGCGAAATTCGGTTGTGTGTCACTGUCGAAGTTGCCCAGGGTGGCAGTGCAGCCCCGGGCTGAGTGGTCGGTGCTCGCAGGCTCGGCA	Precursor	Sigma	Desalt (none)	NM_002952.3	-21.08	60.2041	83.1449
Pre_256plex_25	TCGCGAAATTCGGTTGTGACACTCTGUGTTACCTCCCCGCACACGGACTGTGTGGATGCGGCGGGGTGGTCGGTGCTCGCAGGCTCGGCA	Precursor	Sigma	Desalt (none)	NM_001012.1	-21.05	34.8259	61.9048
Pre_256plex_26	TCGCGAAATTCGGTTGTCAGAGAGAGUAGAGCTCATGTATGGGTTAATCCGACCATGAGCTCTGTGGTCGGTGCTCGCAGGCTCGGCA	Precursor	Sigma	Desalt (none)	NM_001035006.2	-21.05	23.3261	54.5361
Pre_256plex_27	TCGCGAAATTCGGTTGTCTGAGACAGUGGCCGGGCCACGGCCAGCATCCGGACCCGGGGCAGCGGCGTGGTCGGTGCTCGCAGGCTCGGCA	Precursor	Sigma	Desalt (none)	NM_005003.2	-20.83	48.5149	71.3826
Pre_256plex_28	TCGCGAAATTCGGTTGTGACTCACAGUGCCATTACGGCTTCCCCGGCCAATAGACGCCCGGCTGCCCTTACATGGTCGGTGCTCGCAGGCTCGGCA	Precursor	Sigma	Desalt (none)	NM_006597.5	-20.83	47.9452	66.6667
Pre_256plex_29	TCGCGAAATTCGGTTGTCTCTGACAGUTTCAGCATTTCTGCTGAAATCTAGGGTGGAAATGCGTTCCTAGTGTGGTCGGTGCTCGCAGGCTCGGCA	Precursor	Sigma	Desalt (none)	NM_001029.3	-20.82	52.1994	82.4536
Pre_256plex_30	TCGCGAAATTCGGTTGTCTCACTCAGUCTCAGCGGAAATCCGGCGATCTGGCCGGAAGTGCGGCACACTCTGGTCGGTGCTCGCAGGCTCGGCA	Precursor	Sigma	Desalt (none)	NM_001297565.1	-21.1	73.6077	87.4405
Pre_256plex_31	TCGCGAAATTCGGTTGTGAGACTCAGUTGGCAGGAAGCTGCAGCCTTTCTCAAGAGCAGCCAGGATCTCCTGCTGGTCGGTGCTCGCAGGCTCGGCA	Precursor	Sigma	Desalt (none)	NM_001042466.2	-20.97	57	72.3629
Pre_256plex_32	TCGCGAAATTCGGTTGTGAGTCTCTGUGGTAGCGAGGAGAGCGGCTGAGGCTCAGTGCGCCTGCGCGGCGCTGGTCGGTGCTCGCAGGCTCGGCA	Precursor	Sigma	Desalt (none)	NM_001286822.1	-21.06	78.392	78.4314
Pre_256plex_33	TCGCGAAATTCGGTTGTGAGAGTCAGUGCCATGGCAGCTTTCATGGCGTCTGGGGTTTTACCCCACTCATCTTTGGTCGGTGCTCGCAGGCTCGGCA	Precursor	Sigma	Desalt (none)	NM_000146.3	-21.07	51.3944	76.2943
Pre_256plex_34	TCGCGAAATTCGGTTGTCACTCACAGUTGCATCTTCAGGAGACGCTCGTAGCCCTCGCGCTTCTCCTTGGTCGGTGCTCGCAGGCTCGGCA	Precursor	Sigma	Desalt (none)	NM_000146.3	-21.09	40.118	72.067
Pre_256plex_35	TCGCGAAATTCGGTTGTCAGAGACTGUCCGTTGGCCACTTGTGGCCATTCCTACTCCCATGCCGGCTGGTCGGTGCTCGCAGGCTCGGCA	Precursor	Sigma	Desalt (none)	NM_001317008.1	-21.06	70.2703	79.8722
Pre_256plex_36	TCGCGAAATTCGGTTGTCTCAGTGTGUAACTGGGTCCTACGGCTTGGACTTTCCAACCCTGACAGACCCGCATGGTCGGTGCTCGCAGGCTCGGCA	Precursor	Sigma	Desalt (none)	NM_001614.3	-21.22	75.4673	85.0667
Pre_256plex_37	TCGCGAAATTCGGTTGTGAGACTGAGUGCCGCTGCTGCAGCAGCTGCCTTATCCACCCGGAGCTTGTGGTCGGTGCTCGCAGGCTCGGCA	Precursor	Sigma	Desalt (none)	NM_000968.3	-21.02	50.5535	78.6223
Pre_256plex_38	TCGCGAAATTCGGTTGTGTCTCTGAGUACGCGGCCTCTCCCGGCCCCTTCCGTTTAGTAGGAGCCGCACTGGTCGGTGCTCGCAGGCTCGGCA	Precursor	Sigma	Desalt (none)	NM_005507.2	-21.09	59.0717	78.0899
Pre_256plex_39	TCGCGAAATTCGGTTGTCTCTGAGAGUTGAGGGGCTTGGGCAGACCCTCATGCTGCACATGGCAGGTGTATTGGTCGGTGCTCGCAGGCTCGGCA	Precursor	Sigma	Desalt (none)	NM_001242758.1	-20.82	49.5845	73.8318
Pre_256plex_40	TCGCGAAATTCGGTTGTGTGTGTGAGUCCCGGCCCAACAAACTACCTACGTCCGGGAGTCGCCAACCGACGTGGTCGGTGCTCGCAGGCTCGGCA	Precursor	Sigma	Desalt (none)	NM_003133.5	-21.05	49.4505	71.7073
Pre_256plex_41	TCGCGAAATTCGGTTGTGAGACAGAGUAGGCAGACTGCTGCAGGACGGGACTGGGCCGGGAACCGGCTGGTCGGTGCTCGCAGGCTCGGCA	Precursor	Sigma	Desalt (none)	NM_001152.4	-21.04	68.7356	82.7181
Pre_256plex_42	TCGCGAAATTCGGTTGTCACTGTGAGUTCTAAACCGTTTATTTCTCCCCACCAGAAGGTTGGGGTGGTCGGTGCTCGCAGGCTCGGCA	Precursor	Sigma	Desalt (none)	NM_002415.1	-21.08	56.7114	66.3194
Pre_256plex_43	TCGCGAAATTCGGTTGTGAGTGTGTGUAACACTGCCTTCTTGGCCTTTAAAGCCTTCGCTTTGGCTTCATGGTCGGTGCTCGCAGGCTCGGCA	Precursor	Sigma	Desalt (none)	NM_000984.5	-20.95	86.7647	88.4615
Pre_256plex_44	TCGCGAAATTCGGTTGTGTCACTCTGUCGGTAGCCGAAGGAGTTCAAAAGACCTCTAGTGCGCCCACCGCATGGTCGGTGCTCGCAGGCTCGGCA	Precursor	Sigma	Desalt (none)	NM_004374.3	-20.97	73.0469	84.1705
Pre_256plex_45	TCGCGAAATTCGGTTGTCTCTCTCTGUGGTGACAGGGTGGCCCAGGAGCGGCCACTGAGATGAGACCTTGGTCGGTGCTCGCAGGCTCGGCA	Precursor	Sigma	Desalt (none)	NM_001136134.1	-21.08	74.1259	83.8596
Pre_256plex_46	TCGCGAAATTCGGTTGTGAGTGTCTGUGATCACTCCCCAGGCGCTGAGGACGATGCCGCAGGCGGCTGGTCGGTGCTCGCAGGCTCGGCA	Precursor	Sigma	Desalt (none)	NM_001004333.4	-21.07	41.1552	70.4156
Pre_256plex_47	TCGCGAAATTCGGTTGTGAGAGTGAGUCTTAAGACCAGTCAGTGGTTGCTCCTACCCATTCAGTGGCCTGAGCTGGTCGGTGCTCGCAGGCTCGGCA	Precursor	Sigma	Desalt (none)	NM_002295.5	-21.06	61.0092	85.0082
Pre_256plex_48	TCGCGAAATTCGGTTGTGTCTGTCTGUGAAGCTCCTAGAAGCTTCACAAGTTGGGGCACAACTCCTGTTGGTCGGTGCTCGCAGGCTCGGCA	Precursor	Sigma	Desalt (none)	NM_002266.3	-21.21	75.5618	84.8837
Pre_256plex_49	TCGCGAAATTCGGTTGTCACTCAGTGUTGGCGCGCGGCACTGGGAGCCGCCGGGCCGAGCCTGTCAATGGTCGGTGCTCGCAGGCTCGGCA	Precursor	Sigma	Desalt (none)	NM_004074.2	-21.11	27.0677	56.0847
Pre_256plex_50	TCGCGAAATTCGGTTGTGAGTCACAGUTCATAGAAAGAGAGGGAAGTTTTGGCGATCACAACAGCGCCAAATGGTCGGTGCTCGCAGGCTCGGCA	Precursor	Sigma	Desalt (none)	NM_002673.5	-20.93	35.4651	50.6849
Pre_256plex_51	TCGCGAAATTCGGTTGTCACTCAGAGUCAAAGAATGCAAACATCATGTTTGAGCCCTGGGGATCAGGGTGGTCGGTGCTCGCAGGCTCGGCA	Precursor	Sigma	Desalt (none)	NM_000963.3	-21.06	69.265	82.4934
Pre_256plex_52	TCGCGAAATTCGGTTGTGTCTGAGTGUGATAGCGCTCCTGTCTATTGGCTGCGCCATCGCCCGTCAGACTGGTCGGTGCTCGCAGGCTCGGCA	Precursor	Sigma	Desalt (none)	NM_053275.3	-21.03	55.3623	80.7263
Pre_256plex_53	TCGCGAAATTCGGTTGTCTCAGTGAGUCATATGCAGGTCCCCTGTTGGCCATTCCAATGGGTGGCGGTGGCTGGTCGGTGCTCGCAGGCTCGGCA	Precursor	Sigma	Desalt (none)	NM_001277223.1	-21.08	73.2448	86.6197
Pre_256plex_54	TCGCGAAATTCGGTTGTCTCAGTCTGUACTCCCTGCTCCTTGGGAATACGGACCACGCAGTCTATAATGCCTTGGTCGGTGCTCGCAGGCTCGGCA	Precursor	Sigma	Desalt (none)	NM_001152.4	-21.11	55.3459	80.778
Pre_256plex_55	TCGCGAAATTCGGTTGTCACACTGTGUCGGGGTAACCGTGGAGGGCGACGCGCAGAGGCTGCGGCTATTTATGGTCGGTGCTCGCAGGCTCGGCA	Precursor	Sigma	Desalt (none)	NM_001297740.1	-21.08	67.3759	83.0212
Pre_256plex_56	TCGCGAAATTCGGTTGTCAGTCTGTGUGGACTGGTCCCATGAGGCAGAAGGAGCACCAGCGCCTGCTGGGTGGTGGTCGGTGCTCGCAGGCTCGGCA	Precursor	Sigma	Desalt (none)	NM_001286822.1	-21.06	71.9198	81.7276
Pre_256plex_57	TCGCGAAATTCGGTTGTGTCTCTGTGUCGAGAAACAGCGCCCGACACCTGGCCCTTCGCAGCTCTCGCCTTGGTCGGTGCTCGCAGGCTCGGCA	Precursor	Sigma	Desalt (none)	NM_001001.4	-21.15	68.9157	83.3037
Pre_256plex_58	TCGCGAAATTCGGTTGTCAGAGTGTGUCTGCATGGCCTTCATGACATGAAGGTTGGGCACATTCTTGTCTGGTCGGTGCTCGCAGGCTCGGCA	Precursor	Sigma	Desalt (none)	NM_001014.4	-21.11	64.6939	85.2385
Pre_256plex_59	TCGCGAAATTCGGTTGTCTGACTGAGUCCGAAACCCATGGTGTCGGCTGTATCCGAGAGCTGGGGAGCAGCTGGTCGGTGCTCGCAGGCTCGGCA	Precursor	Sigma	Desalt (none)	NM_001959.3	-21.01	68.1922	79.288
Pre_256plex_60	TCGCGAAATTCGGTTGTGACACTCAGUTTCATGCAGATCACCTGCACCCCGCTTGTGTTCAGTGGGGTTGGTCGGTGCTCGCAGGCTCGGCA	Precursor	Sigma	Desalt (none)	NM_001025205.1	-21.09	41.5459	66.0377
Pre_256plex_61	TCGCGAAATTCGGTTGTGAGACACAGUAGCTGCCGGGGTCCGGTTCCTCAGCTCCAGGTGGATCCTTGGTCGGTGCTCGCAGGCTCGGCA	Precursor	Sigma	Desalt (none)	NM_006401.2	-20.84	81.4815	88.3814
Pre_256plex_62	TCGCGAAATTCGGTTGTCTCTGTGAGUCTCGGAAGTAGCCCCCGTAGGTGCCCTGCTTGTGGTCAAACTGGTCGGTGCTCGCAGGCTCGGCA	Precursor	Sigma	Desalt (none)	NM_001099661.2	-21.08	66.2736	86.5702
Pre_256plex_63	TCGCGAAATTCGGTTGTCACACAGAGUCGGGGGTAGCGGTCAATTCCAGCCACCAGAGCATGGCTGTGGTCGGTGCTCGCAGGCTCGGCA	Precursor	Sigma	Desalt (none)	NM_000988.3	-21.09	80.8	88.5886
Pre_256plex_64	TCGCGAAATTCGGTTGTGTCACACTGUGAAACATGATCGCTTATAAGCCAGCGGTCCCAATTCGGTCCACCGTGGTCGGTGCTCGCAGGCTCGGCA	Precursor	Sigma	Desalt (none)	NM_018648.3	-21.12	74.3276	83.9442
Pre_256plex_65	TCGCGAAATTCGGTTGTGTGTGACAGUCCCACACGTCCATGACTGGTCGTCCTAGATTTTAGGTGTCTGGTCGGTGCTCGCAGGCTCGGCA	Precursor	Sigma	Desalt (none)	NM_002106.3	-21.11	71.564	82.8916
Pre_256plex_66	TCGCGAAATTCGGTTGTCACACACAGUCTTTAGCTCGAGATTGTCCCTCTCTGTCCAGCAGATAGGTGGTCGGTGCTCGCAGGCTCGGCA	Precursor	Sigma	Desalt (none)	NM_001271665.1	-21.1	72.9437	85.5959
Pre_256plex_67	TCGCGAAATTCGGTTGTCTCTCAGAGUGCCGTCCTGCGCAAGCGCTTTTCAACCCCACTCCTTTCTTGGTCGGTGCTCGCAGGCTCGGCA	Precursor	Sigma	Desalt (none)	NM_002520.6	-20.99	44.7059	82.6893
Pre_256plex_68	TCGCGAAATTCGGTTGTGACTGTGTGUCAGTCTCTGGGAGAATGGGCAGTTCCCAATCTTGGCCCCTGGTCGGTGCTCGCAGGCTCGGCA	Precursor	Sigma	Desalt (none)	NM_001287594.1	-21.1	75.4881	86.2162
Pre_256plex_69	TCGCGAAATTCGGTTGTGTCTGTGTGUGGTTGGTGCTTGCCACACTTCTTACAGAAAGTCCGGCGGGTTTTGGTCGGTGCTCGCAGGCTCGGCA	Precursor	Sigma	Desalt (none)	NM_001199972.1	-21.15	69.9387	82.5688
Pre_256plex_70	TCGCGAAATTCGGTTGTGTGTCACAGUCATGTAGTTGAGGTCAATGAAGGGGTCATTGATGGCAACAATATTGGTCGGTGCTCGCAGGCTCGGCA	Precursor	Sigma	Desalt (none)	NM_001289745.1	-21.07	54.8718	80.1034
Pre_256plex_71	TCGCGAAATTCGGTTGTCTCACTGTGUCGGAACTGGAGGTTTCCTTTTCCGCCATAGTTTGTCCTGGTCGGTGCTCGCAGGCTCGGCA	Precursor	Sigma	Desalt (none)	NM_005499.2	-21.11	82.3843	89.6664
Pre_256plex_72	TCGCGAAATTCGGTTGTGTGTCTCAGUTTGTAGTCTGAGAGAGTGCGGCCATCCTCCAGCTGTTTGCCGGTGGTCGGTGCTCGCAGGCTCGGCA	Precursor	Sigma	Desalt (none)	NM_001321018.1	-21.05	46.7391	72.3881
Pre_256plex_73	TCGCGAAATTCGGTTGTGTCAGTGTGUCTGCAGTGGCTTTAAACCCACAGTAGTAACCTGCAGGATCACACTTGGTCGGTGCTCGCAGGCTCGGCA	Precursor	Sigma	Desalt (none)	NM_001282232.1	-21.4	75.6701	85.1656
Pre_256plex_74	TCGCGAAATTCGGTTGTCACTGTCTGUCGAAGGACAGGTGGTCTCTTCGTTGGGACGTCCCCTTTGCCAGCATGGTCGGTGCTCGCAGGCTCGGCA	Precursor	Sigma	Desalt (none)	NM_000972.2	-21.09	54.6269	75.2809
Pre_256plex_75	TCGCGAAATTCGGTTGTCAGTGAGAGUAGCTTGGCTCCCTTCTTGCGGCCCAGGGGCAGCGCATGGTCGGTGCTCGCAGGCTCGGCA	Precursor	Sigma	Desalt (none)	NM_001012.1	-21.08	78.4257	80.0546
Pre_256plex_76	TCGCGAAATTCGGTTGTGTCTGTGAGUTTCCGACATGTCCGCATTTTTGATCACGGCCTTTCGGTGGTCGGTGCTCGCAGGCTCGGCA	Precursor	Sigma	Desalt (none)	NM_001037495.1	-21.11	56.0976	72.4299
Pre_256plex_77	TCGCGAAATTCGGTTGTCAGAGTCAGUCTTGGGAAGACCAAGTCCTCAAGGATGGCATCGTGCACAGCTGTGGTCGGTGCTCGCAGGCTCGGCA	Precursor	Sigma	Desalt (none)	NM_001011.3	-21.1	67.8082	86.371
Pre_256plex_78	TCGCGAAATTCGGTTGTCTCTGTCAGUCGGCCGCCTCCAGGAACGCCGACCACTCCACTTTAGGTATCATGGTCGGTGCTCGCAGGCTCGGCA	Precursor	Sigma	Desalt (none)	NM_016404.2	-21.07	72.8682	79.4971
Pre_256plex_79	TCGCGAAATTCGGTTGTGTCTCTCTGUAGGCGAAGTTCCGTCTACGGCTATTTAATGGAGCGCCTGGTCGGTGCTCGCAGGCTCGGCA	Precursor	Sigma	Desalt (none)	NM_001035267.1	-21.13	77.7778	86.2353
Pre_256plex_80	TCGCGAAATTCGGTTGTCTCTCTGAGUTGTATGTTCCATCCATGTGAGCAGCAAATGTGTATTTCCCACTGGTCGGTGCTCGCAGGCTCGGCA	Precursor	Sigma	Desalt (none)	NM_001321445.1	-20.87	60.0775	74.812
Pre_256plex_81	TCGCGAAATTCGGTTGTCAGTCTGAGUGGTCTCATCCGAACCCTGCGGATATATTTTTCACCCAAGAAATTTGGTCGGTGCTCGCAGGCTCGGCA	Precursor	Sigma	Desalt (none)	NM_000661.4	-21.06	69.3237	80.1205
Pre_256plex_82	TCGCGAAATTCGGTTGTGACACAGAGUGGCCTTCACGCGGCCCAGGAGTTTCTTATTGTTGCGGCAGTTGGTCGGTGCTCGCAGGCTCGGCA	Precursor	Sigma	Desalt (none)	NM_004597.6	-21.07	75.4438	86.9136
Pre_256plex_83	TCGCGAAATTCGGTTGTGTGAGACAGUCCTTTTCCAAGGATTTTACGTTGCGGCTTGTTAGGGTGATTTGGTCGGTGCTCGCAGGCTCGGCA	Precursor	Sigma	Desalt (none)	NM_001023.3	-21.07	71.4777	86.4924
Pre_256plex_84	TCGCGAAATTCGGTTGTGTGTGAGAGUACTGTTCTCTCTTGGCAAAGTAATCAGGATACATTGCCTGGTCGGTGCTCGCAGGCTCGGCA	Precursor	Sigma	Desalt (none)	NM_001278645.1	-21.07	77.4667	87.0098
Pre_256plex_85	TCGCGAAATTCGGTTGTGTCACTGTGUACAGTAGCATGCAGTCCCACAACTTGTACCAGCATCCCCAGCGTCTTGGTCGGTGCTCGCAGGCTCGGCA	Precursor	Sigma	Desalt (none)	NM_001035267.1	-21.23	71.3604	77.7778
Pre_256plex_86	TCGCGAAATTCGGTTGTGTCAGTCAGUACTTGGCTCCAGCATGTTGTCACCATTCCAACCAGAAATTGGCATGGTCGGTGCTCGCAGGCTCGGCA	Precursor	Sigma	Desalt (none)	NM_001402.5	-21.06	72.6776	84.5758
Pre_256plex_87	TCGCGAAATTCGGTTGTGACTCAGAGUACAATGCAAAGATGGCTTTTCAGAGCAGCCAGTGGGGGTGGTCGGTGCTCGCAGGCTCGGCA	Precursor	Sigma	Desalt (none)	NM_002823.4	-21.02	76.2048	87.4494
Pre_256plex_88	TCGCGAAATTCGGTTGTCTGAGACTGUCGACGTAGCCCGGCCTCTTCGACCTGCACCTCCGCGGCTCCCTCTGTGGTCGGTGCTCGCAGGCTCGGCA	Precursor	Sigma	Desalt (none)	NM_001201362.1	-21.07	54.6185	82.5893
Pre_256plex_89	TCGCGAAATTCGGTTGTCTCTCACTGUAGTGGAAACAGGATTACTATGATACAAAACTTCCACTACTGGTCGGTGCTCGCAGGCTCGGCA	Precursor	Sigma	Desalt (none)	NM_004450.2	-21.13	64.4608	79.9308
Pre_256plex_90	TCGCGAAATTCGGTTGTGTGACACAGUGCAAAGGCAATCTTCAAATAGAAGCTGGCAACACAAGACCTGGTCGGTGCTCGCAGGCTCGGCA	Precursor	Sigma	Desalt (none)	NM_206915.2	-21.03	65.7817	82.549
Pre_256plex_91	TCGCGAAATTCGGTTGTGTGTGTGTGUAATCACGCACTGTCCCCAACAGCCCCAGTTAACACAGGGTGGTCGGTGCTCGCAGGCTCGGCA	Precursor	Sigma	Desalt (none)	NM_001144831.1	-21.29	78.7097	84.4106
Pre_256plex_92	TCGCGAAATTCGGTTGTCTCAGACTGUCAGGGTTTCTGGTCCAAATAGGCTTGGTCTTGTTTATGGTCGGTGCTCGCAGGCTCGGCA	Precursor	Sigma	Desalt (none)	NM_001271972.1	-21.07	80.7044	87.6442
Pre_256plex_93	TCGCGAAATTCGGTTGTGTGTCTCTGUCCCGAATCCGCCGGCCCTTCTCACCAAGAACATTCTGTTGGTCGGTGCTCGCAGGCTCGGCA	Precursor	Sigma	Desalt (none)	NM_001260507.1	-21.15	81.8777	81.5534
Pre_256plex_94	TCGCGAAATTCGGTTGTGTCTCTCAGUGGAGATCCATCATCTCTCCCTTCAATTTGTCTTCGATGACATTGGTCGGTGCTCGCAGGCTCGGCA	Precursor	Sigma	Desalt (none)	NM_001135239.1	-21.06	79.9672	87.5989
Pre_256plex_95	TCGCGAAATTCGGTTGTGACTCACTGUTGGCATTAGCAGTAGGTTCTTGTATTTGAGTCTGCTTGGTCGGTGCTCGCAGGCTCGGCA	Precursor	Sigma	Desalt (none)	NM_001530.3	-21.09	54.4699	80.9722
Pre_256plex_96	TCGCGAAATTCGGTTGTCTCACAGTGUGAAAACTGGTCAGATGAATATTATTGCTTCCCATTTTCAACCAGTTGGTCGGTGCTCGCAGGCTCGGCA	Precursor	Sigma	Desalt (none)	NM_001152.4	-21.14	67.4419	78.5714
Pre_256plex_97	TCGCGAAATTCGGTTGTGACTCTGTGUTCCAGAGGGTCCGGATCGCTCTCTTCTGCACTGAGGTTGGTCGGTGCTCGCAGGCTCGGCA	Precursor	Sigma	Desalt (none)	NM_002629.3	-21.08	36.4865	52.0767
Pre_256plex_98	TCGCGAAATTCGGTTGTCTCTGACTGUCCATCCTGGCAGGCGGCTGTGGTGGTTTGAAGAGTTTGGACTGGTCGGTGCTCGCAGGCTCGGCA	Precursor	Sigma	Desalt (none)	NM_003756.2	-21.09	56.0117	75.8123
Pre_256plex_99	TCGCGAAATTCGGTTGTGTCAGTGAGUGCTGGCAAGGCTGAGCAATTCATGTTTATCTGCAACAGCTGGTCGGTGCTCGCAGGCTCGGCA	Precursor	Sigma	Desalt (none)	NM_003756.2	-21.16	71.9149	83.5052
Pre_256plex_100	TCGCGAAATTCGGTTGTGAGAGACTGUAGCATCAGCTACTGCCAGCGGTTCATGGGCTTCTTTTACTATGGTCGGTGCTCGCAGGCTCGGCA	Precursor	Sigma	Desalt (none)	NM_015934.4	-21.08	80.622	85.1175
Pre_256plex_101	TCGCGAAATTCGGTTGTCAGTCTCTGUTGAGTGAGCCCTCCTGCCACGTCTCCACGGTCACCACCTCCTCTGGTCGGTGCTCGCAGGCTCGGCA	Precursor	Sigma	Desalt (none)	NM_000852.3	-21.06	49.5192	68.2836
Pre_256plex_102	TCGCGAAATTCGGTTGTGTGACAGAGUCTTTGGGTCCCAAGGTGCTCTTTACCAAGTCTCCAATGGCGATTGGTCGGTGCTCGCAGGCTCGGCA	Precursor	Sigma	Desalt (none)	NM_001198842.1	-21.08	77.4882	88.1432
Pre_256plex_103	TCGCGAAATTCGGTTGTCAGTGACTGUAACCCAATTAGTTCCCAGAAGTCACAACTCAGCTCATGGCCACCTGTGGTCGGTGCTCGCAGGCTCGGCA	Precursor	Sigma	Desalt (none)	NM_004539.3	-21.07	33.3333	73.4088
Pre_256plex_104	TCGCGAAATTCGGTTGTCACACTGAGUCTCCTTGGTTCCATCTCCCGTGGCATCGCTTCCCTCTCGGTGGTCGGTGCTCGCAGGCTCGGCA	Precursor	Sigma	Desalt (none)	NM_004539.3	-21.07	76.2808	87.9195
Pre_256plex_105	TCGCGAAATTCGGTTGTGAGTGAGAGUTATTTCACCAGGCCGGCAAAGAATGGACGGTCCTTCAGGTCAACGTGGTCGGTGCTCGCAGGCTCGGCA	Precursor	Sigma	Desalt (none)	NM_000269.2	-21.06	58.5366	71.8085
Pre_256plex_106	TCGCGAAATTCGGTTGTCTGTGTCTGUCCCTCAGAGGACAGGGCGCGGTTGCTGGGTCATGAGCACCTGGTCGGTGCTCGCAGGCTCGGCA	Precursor	Sigma	Desalt (none)	NM_018648.3	-21.09	25.7143	66.6667
Pre_256plex_107	TCGCGAAATTCGGTTGTCTGTCTGTGUCAGGCACCAGACCAAAGACCTCCTGCCCCACAGCAAATGGTCGGTGCTCGCAGGCTCGGCA	Precursor	Sigma	Desalt (none)	NM_000963.3	-21.18	77.6744	87.6513
Pre_256plex_108	TCGCGAAATTCGGTTGTCAGTGAGTGUAGTTTCCTCTTCACTCAGCAGCATGTTGGGGATCCCGCGGTGGTCGGTGCTCGCAGGCTCGGCA	Precursor	Sigma	Desalt (none)	NM_016404.2	-21.16	60.8163	81.9071
Pre_256plex_109	TCGCGAAATTCGGTTGTGTCACTGAGUTCTGTGAGAAAACCTTGGAGAATCAATAATGGTGGATTCATTGATTGGTCGGTGCTCGCAGGCTCGGCA	Precursor	Sigma	Desalt (none)	NM_001292004.1	-21.13	23.4234	46.4789
Pre_256plex_110	TCGCGAAATTCGGTTGTGAGACACTGUGCTGTATCTGGTCCTGGCGGCCGGCTGTGATGTTTGACATTGTCCATGGTCGGTGCTCGCAGGCTCGGCA	Precursor	Sigma	Desalt (none)	NM_002266.3	-21.07	58.8424	76.1905
Pre_256plex_111	TCGCGAAATTCGGTTGTCACTCTCTGUGATGGCGGCGGGGGGCAGGGGGCGCACGTAGCCTGGCCATGGTCGGTGCTCGCAGGCTCGGCA	Precursor	Sigma	Desalt (none)	NM_001540.3	-21.07	63.5452	84.2803
Pre_256plex_112	TCGCGAAATTCGGTTGTGACTGTGAGUCTCTCTCTTCAGCAATGGTGAGGCGGATACCCTTTCCTCGGGTGGTCGGTGCTCGCAGGCTCGGCA	Precursor	Sigma	Desalt (none)	NM_001007.4	-21.07	62.4444	86.7664
Pre_256plex_113	TCGCGAAATTCGGTTGTGTGTGACTGUTCTGGGACAAGACAGTCGAGGGAGCTTCTTCCTCAGGGAACTTGGTCGGTGCTCGCAGGCTCGGCA	Precursor	Sigma	Desalt (none)	NM_001324303.1	-21.1	17.803	40.8805
Pre_256plex_114	TCGCGAAATTCGGTTGTCAGAGAGTGUGCTGCCAAAGCTGGGTCCATGACAACTTCTGGTGGGGCGTGGTCGGTGCTCGCAGGCTCGGCA	Precursor	Sigma	Desalt (none)	NM_001300797.1	-21.11	60.9589	76.7635
Pre_256plex_115	TCGCGAAATTCGGTTGTGTCAGTCTGUAGACTGCCAGCGAAGCCCCTCTTATGAGCAAAAGAGCAACCCTGGTCGGTGCTCGCAGGCTCGGCA	Precursor	Sigma	Desalt (none)	NM_080648.2	-20.98	71.3318	84.375
Pre_256plex_116	TCGCGAAATTCGGTTGTCACTCTCAGUCTTCAGGTGTCCTTGAAGCAATAATTTCTGTCAGTACTTTTTCATTTGGTCGGTGCTCGCAGGCTCGGCA	Precursor	Sigma	Desalt (none)	NM_001154.3	-21.08	65.7084	84.7887
Pre_256plex_117	TCGCGAAATTCGGTTGTCTGTCACAGUAACGATCAAAATTAGACATGTCTTCATCTGAATCATCTTCCCAGTGGTCGGTGCTCGCAGGCTCGGCA	Precursor	Sigma	Desalt (none)	NM_001282604.1	-21.06	55.5556	77.7778
Pre_256plex_118	TCGCGAAATTCGGTTGTGTGAGTGTGUCGGCCACACCATCTTTGTCAGCAGTCACATTGCCCAAGTCTCCAACTGGTCGGTGCTCGCAGGCTCGGCA	Precursor	Sigma	Desalt (none)	NM_000454.4	-21.2	56.3798	71.9101
Pre_256plex_119	TCGCGAAATTCGGTTGTGAGTCAGTGUTGACCTCTCACTTTTCCAGCACGGGCCAGGGAACCATGGACTTTTGGTCGGTGCTCGCAGGCTCGGCA	Precursor	Sigma	Desalt (none)	NM_001997.4	-21.13	49.7717	74.3137
Pre_256plex_120	TCGCGAAATTCGGTTGTGTGACTGAGUGTCAGCATAATCTTTATTTCAAAATAACATTTTTATTATGGTCGGTGCTCGCAGGCTCGGCA	Precursor	Sigma	Desalt (none)	NM_001144945.1	-21.07	80.4075	91.1491
Pre_256plex_121	TCGCGAAATTCGGTTGTCTCACACAGUAGCCACAGGATGTTCTCGTCACACTTTTCCATGTAGGCGTTATTGGTCGGTGCTCGCAGGCTCGGCA	Precursor	Sigma	Desalt (none)	NM_001316318.1	-21.08	72.5256	88.6752
Pre_256plex_122	TCGCGAAATTCGGTTGTGTCTGACAGUTATCCGTTCCTTACATTGAACCATTTTACTGTTCCCAAAACCTTCGTGGTCGGTGCTCGCAGGCTCGGCA	Precursor	Sigma	Desalt (none)	NM_004559.4	-21.07	51.5982	76.2075
Pre_256plex_123	TCGCGAAATTCGGTTGTCTGTCAGTGUGACTTTTACAATCGATTCCCCAAACCCCTTTATGGCAGCAACACTGTGGTCGGTGCTCGCAGGCTCGGCA	Precursor	Sigma	Desalt (none)	NM_000983.3	-21.1	65.4275	76.087
Pre_256plex_124	TCGCGAAATTCGGTTGTGACACTGAGUTTCTTGTAATTTGCATAATCCTCAAGAATGGAATCCACTGGTCGGTGCTCGCAGGCTCGGCA	Precursor	Sigma	Desalt (none)	NM_001265603.1	-21.08	31.7259	71.4561
Pre_256plex_125	TCGCGAAATTCGGTTGTGAGAGAGAGUTGGTCCCAGGGGAAAGGAAGAGGCCAGTTGGTCCAGTTTTGATTGGTCGGTGCTCGCAGGCTCGGCA	Precursor	Sigma	Desalt (none)	NM_001277223.1	-21.09	40.636	66.5493
Pre_256plex_126	TCGCGAAATTCGGTTGTGACTGACTGUCAGGGGACGGTACTCCACATCCTCTCTGAGCAGGCGGTGGTCGGTGCTCGCAGGCTCGGCA	Precursor	Sigma	Desalt (none)	NM_002673.5	-21.09	77.1171	89.0351
Pre_256plex_127	TCGCGAAATTCGGTTGTCTCTGAGTGUCTTCTACATCATCAGCTGCCATACGAAGAAGGGACTCCGTTGGTCGGTGCTCGCAGGCTCGGCA	Precursor	Sigma	Desalt (none)	NM_145859.1	-21.11	72.1386	88.3519
Pre_256plex_128	TCGCGAAATTCGGTTGTGACTGACAGUGCCACCAGCATCAACCTTCTTGGCTTCGGGTTTCTTCTGGTCGGTGCTCGCAGGCTCGGCA	Precursor	Sigma	Desalt (none)	NM_001320139.1	-21.02	65.3631	80.8252
Pre_256plex_129	TCGCGAAATTCGGTTGTGTCTGAGAGUCCCCACCGGTGCTCTTGGTACGAAGATCCATGCTAAATTCCCCATGGTCGGTGCTCGCAGGCTCGGCA	Precursor	Sigma	Desalt (none)	NM_005022.3	-21.05	64.9007	87.6437
Pre_256plex_130	TCGCGAAATTCGGTTGTCAGAGTGAGUTTGTATATAAGATTACTTTATTCCTGCATCTTCTCAATGGTTTCTTTGGTCGGTGCTCGCAGGCTCGGCA	Precursor	Sigma	Desalt (none)	NM_000987.3	-21.05	32.9268	68.9394
Pre_256plex_131	TCGCGAAATTCGGTTGTGACAGACTGUCATTTTCATGGTTTTGTAGAGCTTCAATTTTGTCTAAGCCTCCATGGTCGGTGCTCGCAGGCTCGGCA	Precursor	Sigma	Desalt (none)	NM_002266.3	-21.07	49.0272	88.2353
Pre_256plex_132	TCGCGAAATTCGGTTGTGTGACTGTGUCATAGTTGTCAACAAGCACAGTGAAAGCGCCATTCTCTTTACATGGTCGGTGCTCGCAGGCTCGGCA	Precursor	Sigma	Desalt (none)	NM_002161.5	-21.09	52.3438	79.5858
Pre_256plex_133	TCGCGAAATTCGGTTGTGTCTCAGTGUGCCAACAGCATGCTGGGTAACATTGTAGACTCTTCCTGGTCGGTGCTCGCAGGCTCGGCA	Precursor	Sigma	Desalt (none)	NM_000982.3	-21.06	76.2264	86.7769
Pre_256plex_134	TCGCGAAATTCGGTTGTCTGACAGAGUAGGAGATCTCCACAGGGGCTGGACGGTTCATTATGGCAAATTGGTCGGTGCTCGCAGGCTCGGCA	Precursor	Sigma	Desalt (none)	NM_001195101.1	-20.95	73.4062	85.2535
Pre_256plex_135	TCGCGAAATTCGGTTGTCTGAGTCAGUTTGAGCATCTCGTAGTTGGGAGGCTGGCCGCTGTTGACAGGAGAGTGGTCGGTGCTCGCAGGCTCGGCA	Precursor	Sigma	Desalt (none)	NM_006435.2	-21.04	47.0085	60.9756
Pre_256plex_136	TCGCGAAATTCGGTTGTCAGACTGTGUCTCCCTTTCCCCAGTAGTTTCGGTTTCTCAACAGTTTCCTTGGTCGGTGCTCGCAGGCTCGGCA	Precursor	Sigma	Desalt (none)	NM_021034.2	-21.07	72.77	87.7958
Pre_256plex_137	TCGCGAAATTCGGTTGTGTGAGACTGUTGGTTTTTAACAGGTTTAACCAATCATCTACTATCTGATTGGTCGGTGCTCGCAGGCTCGGCA	Precursor	Sigma	Desalt (none)	NM_001195101.1	-21.09	50.3401	73.7374
Pre_256plex_138	TCGCGAAATTCGGTTGTCTGACAGTGUCCTTCTGTCCTCATGTTGGCAGAGATATCTACTCTGTGGTCGGTGCTCGCAGGCTCGGCA	Precursor	Sigma	Desalt (none)	NM_000992.2	-21.09	80.7143	88.0171
Pre_256plex_139	TCGCGAAATTCGGTTGTGACAGAGAGUGGATTCCAGTAGCCAGGTTGGTACGGGACGGCATCATAACATGGTCGGTGCTCGCAGGCTCGGCA	Precursor	Sigma	Desalt (none)	NM_001009923.1	-21.06	70.2703	82.3625
Pre_256plex_140	TCGCGAAATTCGGTTGTCTGAGAGTGUCTTCAGCGGAGGCATTTCCACCAATGAGCGAGTCATTGGTCGGTGCTCGCAGGCTCGGCA	Precursor	Sigma	Desalt (none)	NM_003295.3	-21.08	67.7852	85.5882
Pre_256plex_141	TCGCGAAATTCGGTTGTGTCAGACAGUGTTTATGGTAAAGCTTAGCCTTCAGACCAATCATTTTCTTTGCTGGTCGGTGCTCGCAGGCTCGGCA	Precursor	Sigma	Desalt (none)	NM_001271665.1	-21.08	76.1431	86.8481
Pre_256plex_142	TCGCGAAATTCGGTTGTCTCACTCTGUGGCCGCAAAAGGGAAGAGAACTACACGCTGCTTCCGGTTCTTGGTCGGTGCTCGCAGGCTCGGCA	Precursor	Sigma	Desalt (none)	NM_000987.3	-21.11	53.5519	73.3918
Pre_256plex_143	TCGCGAAATTCGGTTGTGAGTGTGAGUTTGTTCACTGGGTCTTTGTCTTTCTTGGCCGACTTTCCAGCGTCTGGTCGGTGCTCGCAGGCTCGGCA	Precursor	Sigma	Desalt (none)	NM_001028.2	-21.14	64.3045	75
Pre_256plex_144	TCGCGAAATTCGGTTGTGAGACAGTGUCTTCCCAGTTAAGGCTCTTTATTTTATTTTGAACACTTTTTTGCATTGGTCGGTGCTCGCAGGCTCGGCA	Precursor	Sigma	Desalt (none)	NM_020232.4	-21.08	44.5283	83.8188
Pre_256plex_145	TCGCGAAATTCGGTTGTCAGACACAGUATCAACAAGCCACGGTTTTAGCTCTTCAGGAATCTTTACTTTAACTGGTCGGTGCTCGCAGGCTCGGCA	Precursor	Sigma	Desalt (none)	NM_001265603.1	-21.08	74.3094	83.5882
Pre_256plex_146	TCGCGAAATTCGGTTGTCACACTCTGUGGTGGTTCCTTGAGGGCTTTGATGATCAGGGCAGAGGCAGAAGGCTGGTCGGTGCTCGCAGGCTCGGCA	Precursor	Sigma	Desalt (none)	NM_000976.3	-21.09	79.7333	86.1833
Pre_256plex_147	TCGCGAAATTCGGTTGTGTGTCAGTGUAATTCACACACCTCACAGTAAACATCAGACTTTGCTGGGACCTCTGGTCGGTGCTCGCAGGCTCGGCA	Precursor	Sigma	Desalt (none)	NM_001042466.2	-20.88	71.3217	83.0028
Pre_256plex_148	TCGCGAAATTCGGTTGTGTCTGACTGUTGTCATCCTTCTTGCCACCTCCAGGACCATGACCACCACTCTGACTGGTCGGTGCTCGCAGGCTCGGCA	Precursor	Sigma	Desalt (none)	NM_001330212.1	-21.09	57.3727	68.8279
Pre_256plex_149	TCGCGAAATTCGGTTGTGTGAGTCTGUGAGCAAGGAGGGCTGGAAGCTGTTAGTCAGAGTGTTGAAGCTGGTCGGTGCTCGCAGGCTCGGCA	Precursor	Sigma	Desalt (none)	NM_001025107.2	-21.11	76.2763	84.1975
Pre_256plex_150	TCGCGAAATTCGGTTGTCACACTCAGUAAAATTGTGCGGATGTGGCTTCTGGAAGACCTTCATTCTAAAGCTGGTCGGTGCTCGCAGGCTCGGCA	Precursor	Sigma	Desalt (none)	NM_002489.3	-21.09	81.2139	85.4022
Pre_256plex_151	TCGCGAAATTCGGTTGTCACTGTGTGUGCAGTTTTCTAATTGAGAATGTAATCTTGGTCTTTAAAGAACATGGTCGGTGCTCGCAGGCTCGGCA	Precursor	Sigma	Desalt (none)	NM_006937.3	-21.12	78	87.0588
Pre_256plex_152	TCGCGAAATTCGGTTGTCACACACTGUGTTTCTGCATCAGCCCGCTCATCAAATCCAGGGAAGTTGGTCGGTGCTCGCAGGCTCGGCA	Precursor	Sigma	Desalt (none)	NM_001154.3	-21.06	76.0989	87.372
Pre_256plex_153	TCGCGAAATTCGGTTGTCTGAGTCTGUCCAGCGGCAACCTCAGCCAAGTAACGGTAGTAATCTCCTTGGTCGGTGCTCGCAGGCTCGGCA	Precursor	Sigma	Desalt (none)	NM_001135700.1	-21.17	80.7083	86.2616
Pre_256plex_154	TCGCGAAATTCGGTTGTGACACTGTGUGTGATCGGGGTTTCTTGATACCATTTCTGTGCCATTTTCGGGTGGTCGGTGCTCGCAGGCTCGGCA	Precursor	Sigma	Desalt (none)	NM_000992.2	-21.09	82.3113	83.1683
Pre_256plex_155	TCGCGAAATTCGGTTGTGTCACAGAGUAGGAGGTCCTGCTGAGTTGGTGAATCTCTGGTAACGGTGGTGGTCGGTGCTCGCAGGCTCGGCA	Precursor	Sigma	Desalt (none)	NM_016127.5	-21.07	81.4978	86.6544
Pre_256plex_156	TCGCGAAATTCGGTTGTCTGAGTGAGUCCTGGTTTTCTAAAATTCTTCAGGTCAATAGTCAAGCCTTTGGTCGGTGCTCGCAGGCTCGGCA	Precursor	Sigma	Desalt (none)	NM_001145410.1	-21.08	75.3915	87.7778
Pre_256plex_157	TCGCGAAATTCGGTTGTCTGACACAGUACAATATCACCTTTCTTATAGATTCGCATATATGTGGCCAAAGGATGGTCGGTGCTCGCAGGCTCGGCA	Precursor	Sigma	Desalt (none)	NM_000982.3	-20.97	57.2139	83.0571
Pre_256plex_158	TCGCGAAATTCGGTTGTCTCTGTGTGUAAACAAAACAAGAAAAAGTAATCTGCTAAAAACTATAGGGTCCCCTGGTCGGTGCTCGCAGGCTCGGCA	Precursor	Sigma	Desalt (none)	NM_001319236.1	-21.19	78.1186	88.172
Pre_256plex_159	TCGCGAAATTCGGTTGTCAGTGACAGUTAGAATCTTTTTTATTCAGAAAAAAAAAACCCCAAAAAACATGGTCGGTGCTCGCAGGCTCGGCA	Precursor	Sigma	Desalt (none)	NM_005022.3	-21.05	34.1346	69.802
Pre_256plex_160	TCGCGAAATTCGGTTGTCTGTGAGAGUAGTTTAATAAATACAAATACTCGTTTCTTTTTGATTAGTGTGGTCGGTGCTCGCAGGCTCGGCA	Precursor	Sigma	Desalt (none)	NM_002032.2	-21.07	58.0153	83.6645
Pre_256plex_161	TCGCGAAATTCGGTTGTGTGACTCAGUACTTTGAGATTCTTTTCTTTTGCGCCTCTTATCAAGTCAGCTGGTCGGTGCTCGCAGGCTCGGCA	Precursor	Sigma	Desalt (none)	NM_001023.3	-21.08	78.3654	79.8507
Pre_256plex_162	TCGCGAAATTCGGTTGTCACAGAGAGUAGCCTGGTTGGAGGATTCCTAGTTTTATACATGAGAAATAGTGGTCGGTGCTCGCAGGCTCGGCA	Precursor	Sigma	Desalt (none)	NM_080648.2	-21.05	77.2009	84.5666
Pre_256plex_163	TCGCGAAATTCGGTTGTGAGTCAGAGUGTTCCCAAGATAGAAGAGTAGGTATGAAGCAATTCTGACTCTGGTCGGTGCTCGCAGGCTCGGCA	Precursor	Sigma	Desalt (none)	NM_001307936.1	-21.07	74.5562	84.3096
Pre_256plex_164	TCGCGAAATTCGGTTGTGACTCAGTGUTCTTTGTATGAGTCTTCATTCAGTGTATCAAGTTCATGGTCGGTGCTCGCAGGCTCGGCA	Precursor	Sigma	Desalt (none)	NM_006826.3	-21.07	51.9573	70.9924
Pre_256plex_165	TCGCGAAATTCGGTTGTCTGTGACTGUACAGATGAATGTAGGATTGATGCAAGTCACTTCCAGGAATGGTCGGTGCTCGCAGGCTCGGCA	Precursor	Sigma	Desalt (none)	NM_005548.2	-21.15	73.2441	82.1799
Pre_256plex_166	TCGCGAAATTCGGTTGTGTGAGTGAGUTCGCTTTTAGCTCCTCGAGTTTCTTCTGCTCCTCTTTTTGTTTTGGTCGGTGCTCGCAGGCTCGGCA	Precursor	Sigma	Desalt (none)	NM_015933.5	-21.08	48.415	68.1564
Pre_256plex_167	TCGCGAAATTCGGTTGTCTCAGAGTGUTACTTCTGGGCCGTCACAGGGGAGGGCAGGTGGATGGTGATCATGGTCGGTGCTCGCAGGCTCGGCA	Precursor	Sigma	Desalt (none)	NM_001961.3	-21.09	53.4682	75.7333
Pre_256plex_168	TCGCGAAATTCGGTTGTCACTCACTGUTGGTGCCGGATGAACTTCTTGGTTCTCTTTTTGACGATCTTGTGGTCGGTGCTCGCAGGCTCGGCA	Precursor	Sigma	Desalt (none)	NM_001007074.1	-21.09	56.1983	71.7349
Pre_256plex_169	TCGCGAAATTCGGTTGTGAGTCTGAGUTATGCCTAGAACTTTCACGCCAATTATTTCACCTCTTGCACATATGGTCGGTGCTCGCAGGCTCGGCA	Precursor	Sigma	Desalt (none)	NM_021129.3	-21.05	54.1379	72.752
Pre_256plex_170	TCGCGAAATTCGGTTGTCACAGTCTGUCCCAGGTCCTGTGATGTTTATTGAAGGAAGCAAGGGCAGGGTGGTCGGTGCTCGCAGGCTCGGCA	Precursor	Sigma	Desalt (none)	NM_001204527.1	-21.09	72.2084	84.1212
Pre_256plex_171	TCGCGAAATTCGGTTGTCAGACAGTGUGTCCCTTTGTTTTCTTCTTCTTTTTCCCCACTCTAGTTGGTACAGGTGGTCGGTGCTCGCAGGCTCGGCA	Precursor	Sigma	Desalt (none)	NM_001330212.1	-21.05	78.9976	85.3814
Pre_256plex_172	TCGCGAAATTCGGTTGTCAGACTCTGUCCATCGATGTTGGTGTTGAGTACTCGCAAAATATGCTGGTCGGTGCTCGCAGGCTCGGCA	Precursor	Sigma	Desalt (none)	NM_022551.2	-21.08	68.9342	86.2837
Pre_256plex_173	TCGCGAAATTCGGTTGTGTGTGTCTGUGATACCACAGAATCAGCAGGGTGAGAAACAATTGCACAAAAGACTTGGTCGGTGCTCGCAGGCTCGGCA	Precursor	Sigma	Desalt (none)	NM_213611.2	-21.25	47.6615	72.5962
Pre_256plex_174	TCGCGAAATTCGGTTGTGACTCTCTGUAAAGCTTGAGATCACTTGAGGCCAGAGTTTTCAGACCTGGTCGGTGCTCGCAGGCTCGGCA	Precursor	Sigma	Desalt (none)	NM_003295.3	-21.09	63.9381	88.3189
Pre_256plex_175	TCGCGAAATTCGGTTGTGACAGTCTGUCGGGTGTGGACGGGCGGCGGATCGGCAAAGGCGAGGCTCTTGGTCGGTGCTCGCAGGCTCGGCA	Precursor	Sigma	Desalt (none)	NM_001101.3	-21.06	81.1518	86.6279
Pre_256plex_176	TCGCGAAATTCGGTTGTCACAGACAGUCAGCGCGAGTGCAGAGCATGGTGGTAGATGTGGCAGAGGATGGCATGGTCGGTGCTCGCAGGCTCGGCA	Precursor	Sigma	Desalt (none)	NM_001099661.2	-20.94	64.0592	84.0453
Pre_256plex_177	TCGCGAAATTCGGTTGTCTGAGTGTGUGACCCTCATAGACAGCAGACAGAAGAGGAGTAATATGATGTTTATTGGTCGGTGCTCGCAGGCTCGGCA	Precursor	Sigma	Desalt (none)	NM_001128619.2	-21.14	61.7284	81.4255
Pre_256plex_178	TCGCGAAATTCGGTTGTGTGTGAGTGUAAATACACTTTTAATTGATTTCAGATAAAAACTACTTGGTCGGTGCTCGCAGGCTCGGCA	Precursor	Sigma	Desalt (none)	NM_001178043.2	-21.26	23.5714	68.5015
Pre_256plex_179	TCGCGAAATTCGGTTGTGTGAGTCAGUGCCGCGCGAAGCCGGAGAGGAGAAGAAGAGAAGGAGGGTTAGGCTGGTCGGTGCTCGCAGGCTCGGCA	Precursor	Sigma	Desalt (none)	NM_001128619.2	-21.06	29.1925	56.6176
Pre_256plex_180	TCGCGAAATTCGGTTGTCAGTCACTGUCAAATCTCAGGGAAGCAGTGATGGAGGACACAATCTGGCTGGTCGGTGCTCGCAGGCTCGGCA	Precursor	Sigma	Desalt (none)	NM_032704.4	-21.12	74.9367	81.6384
Pre_256plex_181	TCGCGAAATTCGGTTGTCACTCTGTGUGGTCATAGTGGAGGGTAAGAGCTTTTACATCCCGCAGTGGTCGGTGCTCGCAGGCTCGGCA	Precursor	Sigma	Desalt (none)	NM_016127.5	-21.1	73.0469	83.9757
Pre_256plex_182	TCGCGAAATTCGGTTGTCACAGTGTGUGATCCATCATTTCTCCTTTAAGCTTATCTTCCAAAATGGTCGGTGCTCGCAGGCTCGGCA	Precursor	Sigma	Desalt (none)	NM_001174097.2	-21.11	72.7003	86.25
Pre_256plex_183	TCGCGAAATTCGGTTGTGTCTGTCAGUTGTTTACTGATTTCTGTCTGGTTAAACATCCAATACTGGTCGGTGCTCGCAGGCTCGGCA	Precursor	Sigma	Desalt (none)	NM_001321111.1	-21.09	70.2065	79.3003
Pre_256plex_184	TCGCGAAATTCGGTTGTGACAGTCAGUGCCTATCTCTTTCCATCAGACTCCAGTGATACCCAATGGTCGGTGCTCGCAGGCTCGGCA	Precursor	Sigma	Desalt (none)	NM_004541.3	-21.08	34.6856	74.937
Pre_256plex_185	TCGCGAAATTCGGTTGTGACAGAGTGUCCTGTAATCTCAGCACGTTGGGAGGCGAGGTGGGTGGATGTGGTCGGTGCTCGCAGGCTCGGCA	Precursor	Sigma	Desalt (none)	NM_001272054.1	-21.04	72.0867	80.1852
Pre_256plex_186	TCGCGAAATTCGGTTGTCTCTCACAGUCTTAAATACCAGATACATTTTTAGTCCTCTACATAATGGTCGGTGCTCGCAGGCTCGGCA	Precursor	Sigma	Desalt (none)	NM_006826.3	-20.97	28.3828	74.727
Pre_256plex_187	TCGCGAAATTCGGTTGTGACACAGTGUGTTTTTTGGAAGATTCGGGTTCAGCACAGGATTCCATTTGGTCGGTGCTCGCAGGCTCGGCA	Precursor	Sigma	Desalt (none)	NM_001134493.1	-21.05	65.4545	80.5042
Pre_256plex_188	TCGCGAAATTCGGTTGTGTCTCAGAGUTGATATCCTTGTTTTTAACTGTTGTGGCTTGCTGAATCAAATGGTCGGTGCTCGCAGGCTCGGCA	Precursor	Sigma	Desalt (none)	NM_000661.4	-21.07	55.5172	79.7753
Pre_256plex_189	TCGCGAAATTCGGTTGTCAGAGACAGUAAGACGGAGTAGTTAAGAGCCAGGCCTAATCGGATGGTGGTCGGTGCTCGCAGGCTCGGCA	Precursor	Sigma	Desalt (none)	NM_012479.3	-20.85	78.8868	84.1845
Pre_256plex_190	TCGCGAAATTCGGTTGTCTGTCACTGUCGAGTTCCAGAGACAATATCAAAATTACCCTCCTTTTGGTCGGTGCTCGCAGGCTCGGCA	Precursor	Sigma	Desalt (none)	NM_001317035.1	-21.17	82.4561	89.7654
Pre_256plex_191	TCGCGAAATTCGGTTGTCTCTGTCTGUGGTGAGAGAACTAATAGCAACCAGGCAACTGAGGACGAAGTTGGTCGGTGCTCGCAGGCTCGGCA	Precursor	Sigma	Desalt (none)	NM_014713.4	-21.2	62.9412	79.9283
Pre_256plex_192	TCGCGAAATTCGGTTGTCTCACACTGUTTGGGGTGCTTTATCTTCTTTGAGTTTTCGCACAAGATGGTCGGTGCTCGCAGGCTCGGCA	Precursor	Sigma	Desalt (none)	NM_001316772.1	-21.08	58.4112	64.3636
Pre_256plex_193	TCGCGAAATTCGGTTGTCTGTGTGTGUGGGCATGGGCTCACATTCACTTCCTTTATAACTCCATCCTGGTCGGTGCTCGCAGGCTCGGCA	Precursor	Sigma	Desalt (none)	NM_006432.3	-21.12	80	84.1004
Pre_256plex_194	TCGCGAAATTCGGTTGTCAGTCTCAGUGCCTGTTTTCCCTTTGCTCCCCTTTTCCCTTTTGTTTGCACTGGTCGGTGCTCGCAGGCTCGGCA	Precursor	Sigma	Desalt (none)	NM_004965.6	-21.08	82.7068	89.8214
Pre_256plex_195	TCGCGAAATTCGGTTGTGAGACTCTGUCATTTTTCCGATAGTTAATAGTAATGGAGTAATAATGTTGGTCGGTGCTCGCAGGCTCGGCA	Precursor	Sigma	Desalt (none)	NM_005805.5	-21.09	56.9405	82.2129
Pre_256plex_196	TCGCGAAATTCGGTTGTGTGACTCTGUCACTTGGCCCTTTCTCTTCTTATCTCCTCCCAGTTCTGGTCGGTGCTCGCAGGCTCGGCA	Precursor	Sigma	Desalt (none)	NM_001001.4	-21.15	76.4706	84.8837
Pre_256plex_197	TCGCGAAATTCGGTTGTGACTGTCAGUTCGTCCTCCTCCTCTTCATCCACACCATCCACCTCGGTGGTCGGTGCTCGCAGGCTCGGCA	Precursor	Sigma	Desalt (none)	NM_006401.2	-21.06	38.4615	56.8345
Pre_256plex_198	TCGCGAAATTCGGTTGTGACAGTGAGUCCTCCTCTTCCTCCCCACCTTCTTCCTCTTCTTCGTCTACTGGTCGGTGCTCGCAGGCTCGGCA	Precursor	Sigma	Desalt (none)	NM_002823.4	-21.08	73.3221	83.5095
Pre_256plex_199	TCGCGAAATTCGGTTGTGACTGAGAGUACGATGGCGGAGAAAGGAAGAGGAGGGAAGCTGGCGGAATGGTCGGTGCTCGCAGGCTCGGCA	Precursor	Sigma	Desalt (none)	NM_001000.3	-21.05	69.2737	81.5618
Pre_256plex_200	TCGCGAAATTCGGTTGTGAGAGACAGUTATAATACAAAAAAAGACCAAAAAACAAAACAAAACAAAACATCAATGGTCGGTGCTCGCAGGCTCGGCA	Precursor	Sigma	Desalt (none)	NM_001285878.1	-20.97	46.9194	74.2105
Pre_256plex_201	TCGCGAAATTCGGTTGTCTCACTGAGUAACACAAGTGTGTTGTTGTCTTCTATCTTCTTCATGGCATGGTCGGTGCTCGCAGGCTCGGCA	Precursor	Sigma	Desalt (none)	NM_000984.5	-21.04	68.7912	89.4966
Pre_256plex_202	TCGCGAAATTCGGTTGTGAGTGACAGUACCAAAACCACAATTTCTGCAGTTTAAAATGTTTCACTTGGTCGGTGCTCGCAGGCTCGGCA	Precursor	Sigma	Desalt (none)	NM_003769.2	-21.07	81.3754	86.5979
Pre_256plex_203	TCGCGAAATTCGGTTGTCACAGAGTGUCCGCTGCTCGGTCCCCCAGGCCCCGCCGTCCTTGCTGTTTGGTCGGTGCTCGCAGGCTCGGCA	Precursor	Sigma	Desalt (none)	NM_002305.3	-21.06	74.8899	82.7848
Pre_256plex_204	TCGCGAAATTCGGTTGTGACTGAGTGUCGAGATCCTGGTGCTCCCACTCGCGTTGCTGCAGCAAGAAATGGTCGGTGCTCGCAGGCTCGGCA	Precursor	Sigma	Desalt (none)	NM_021103.3	-21.08	82.2894	89.3064
Pre_256plex_205	TCGCGAAATTCGGTTGTCACTGTCAGUGCCGGCCGGGGTGGGGAACGAGCGCCGGGTTCCGTCCTGGTCGGTGCTCGCAGGCTCGGCA	Precursor	Sigma	Desalt (none)	NM_002032.2	-21.05	61.0294	81.2139
Pre_256plex_206	TCGCGAAATTCGGTTGTGTCAGAGTGUTCTCTGCCACCGCTGGTGCTGCTGTCTCCCACTCGGTGGTCGGTGCTCGCAGGCTCGGCA	Precursor	Sigma	Desalt (none)	NM_001009.3	-21.03	42.7451	57.8125
Pre_256plex_207	TCGCGAAATTCGGTTGTCTGTGAGTGUCATCGAAGACGCTCGCTTCAGAAATGTCCCTGACTGCTGCGTGGTCGGTGCTCGCAGGCTCGGCA	Precursor	Sigma	Desalt (none)	NM_001029.3	-21.02	78.8991	87.2068
Pre_256plex_208	TCGCGAAATTCGGTTGTCTGACACTGUGTCTTTCAGGTCAATGTAGTGCTGCTTCAGGTGTTCTTCAGAGTGGTCGGTGCTCGCAGGCTCGGCA	Precursor	Sigma	Desalt (none)	NM_001018136.2	-21.08	81.3397	87.156
Pre_256plex_209	TCGCGAAATTCGGTTGTCTGTCTGAGUCATCAGCATAGCCTCCGATGACCATGGTGTTCCACAAAGGGTTGGTCGGTGCTCGCAGGCTCGGCA	Precursor	Sigma	Desalt (none)	NM_002796.2	-21.08	71.2	83.3333
Pre_256plex_210	TCGCGAAATTCGGTTGTCACTGACTGUGATGCCCAGAATCAGGGCCCAGATGTTCAGGCACTTGGCGGTGGTGGTCGGTGCTCGCAGGCTCGGCA	Precursor	Sigma	Desalt (none)	NM_021034.2	-21.09	52.0833	74.1176
Pre_256plex_211	TCGCGAAATTCGGTTGTCAGTGTCAGUAGAACCGGAAGAGAAAGGGGCTGCGGTGCAGCACGGGAAATAGGGTTGGTCGGTGCTCGCAGGCTCGGCA	Precursor	Sigma	Desalt (none)	NM_000992.2	-21.13	65.9164	78.2288
Pre_256plex_212	TCGCGAAATTCGGTTGTGTGAGAGAGUCCCCCCAACCCTCACTGTTTCCCGTTGCCATTGATGGTGGTCGGTGCTCGCAGGCTCGGCA	Precursor	Sigma	Desalt (none)	NM_000852.3	-21.06	68.0769	75.2252
Pre_256plex_213	TCGCGAAATTCGGTTGTCACTGACAGUACCTCATAGGTGCCTGCGTGGGCGCTCTTGTGGTCCAGGCTCTGGTCGGTGCTCGCAGGCTCGGCA	Precursor	Sigma	Desalt (none)	NM_001204527.1	-20.94	45.2128	76.0814
Pre_256plex_214	TCGCGAAATTCGGTTGTGAGACTGTGUACAGGAGTCTTGCCCAAGCCCTGTCATGTCAGTGTGTGTGTGGTCGGTGCTCGCAGGCTCGGCA	Precursor	Sigma	Desalt (none)	NM_000984.5	-21.13	58.1818	82.9365
Pre_256plex_215	TCGCGAAATTCGGTTGTCAGTGTCTGUCTTCTTCAAGGTGATATAGACGCTGCCCGACGTCCGGTGGTCGGTGCTCGCAGGCTCGGCA	Precursor	Sigma	Desalt (none)	NM_003134.5	-21.19	75.5459	89.3958
Pre_256plex_216	TCGCGAAATTCGGTTGTGTGTCTGAGUGCCATCTGGGCCATCAGACCTGGCTGCCGGGGCGCATGGTCGGTGCTCGCAGGCTCGGCA	Precursor	Sigma	Desalt (none)	NM_001320327.1	-21.12	76.8293	80.5714
Pre_256plex_217	TCGCGAAATTCGGTTGTGACTCTGAGUGCTTCTTGGGAAATGAAGCCACAGCCAGCTCATATATGTGGTCGGTGCTCGCAGGCTCGGCA	Precursor	Sigma	Desalt (none)	NM_001865.3	-21.06	68.6391	82.5641
Pre_256plex_218	TCGCGAAATTCGGTTGTCAGAGTCTGUCTCATCCACGATGGCTGCTATCGGTAAACAGTTAAAACAGTCTGTTGGTCGGTGCTCGCAGGCTCGGCA	Precursor	Sigma	Desalt (none)	NM_002710.3	-21.07	75.6044	82.7189
Pre_256plex_219	TCGCGAAATTCGGTTGTGTCAGAGAGUTGACCCGCTCGATCGGAGCCACGGCCGTCTTGGAGATGGTGGTCGGTGCTCGCAGGCTCGGCA	Precursor	Sigma	Desalt (none)	NM_001636.3	-21.06	66.4336	73.7968
Pre_256plex_220	TCGCGAAATTCGGTTGTCAGTCAGTGUGGGTGATCAGCTGTGAGGCATTGAACTTGGCCACCACACTCTTGGTCGGTGCTCGCAGGCTCGGCA	Precursor	Sigma	Desalt (none)	NM_001144831.1	-21.18	68.4543	73.6232
Pre_256plex_221	TCGCGAAATTCGGTTGTGTGTCTGTGUACAGCACAGTAACAAAGTTATTAGGAAAACAGGACTACCACAAAGATGGTCGGTGCTCGCAGGCTCGGCA	Precursor	Sigma	Desalt (none)	NM_004965.6	-21.01	81.7164	69.3182
Pre_256plex_222	TCGCGAAATTCGGTTGTCAGACTGAGUACCAATGTTTTTTAGAATAGTGGCACCATCATTGGTTGGTCGGTGCTCGCAGGCTCGGCA	Precursor	Sigma	Desalt (none)	NM_001198842.1	-21.03	76.7624	92.833
Pre_256plex_223	TCGCGAAATTCGGTTGTGACTGTCTGUGCAGTTTACGCTGTCTAGCCAGAGTTTCACCGTAAATATGATTGGTCGGTGCTCGCAGGCTCGGCA	Precursor	Sigma	Desalt (none)	NM_000963.3	-21.09	66.5455	73.2919
Pre_256plex_224	TCGCGAAATTCGGTTGTGTCTCACAGUCACTCTTTCACTTAAAGAGATATAGCTAGAAGGATTCACAGTGGTCGGTGCTCGCAGGCTCGGCA	Precursor	Sigma	Desalt (none)	NM_001267699.1	-20.94	79.6923	88.8175
Pre_256plex_225	TCGCGAAATTCGGTTGTGACACACAGUACCTTCAGGTCGTCCAGCTGTTTCAGCAGCTCCTCCTGGTCGGTGCTCGCAGGCTCGGCA	Precursor	Sigma	Desalt (none)	NM_007209.3	-20.99	63.1285	83.6364
Pre_256plex_226	TCGCGAAATTCGGTTGTCACAGTCAGUGCCGTCAACTTGCGTCGGAACATGGTCCCCGCTTCTCGCTCTGGTCTGGTCGGTGCTCGCAGGCTCGGCA	Precursor	Sigma	Desalt (none)	NM_016039.2	-21.1	67.2414	80.3571
Pre_256plex_227	TCGCGAAATTCGGTTGTGTGACACTGUCGATCCAAAAAGTGCGCGATGCGAGTAGTCAAGTCGTACTGGTCGGTGCTCGCAGGCTCGGCA	Precursor	Sigma	Desalt (none)	NM_001568.2	-21.07	80.3309	88.8195
Pre_256plex_228	TCGCGAAATTCGGTTGTCTGTCTCTGUAGACAATGGTCCCTCTATTTCAACACCTTTTTCGGTGACAGTGTGGTCGGTGCTCGCAGGCTCGGCA	Precursor	Sigma	Desalt (none)	NM_002796.2	-21.12	69.9769	81.6092
Pre_256plex_229	TCGCGAAATTCGGTTGTGAGTCACTGUGGTGATCTTGCTCTTGCTCCTTTCGATGGTCACCACCCCTCCATGGTCGGTGCTCGCAGGCTCGGCA	Precursor	Sigma	Desalt (none)	NM_000983.3	-21.1	72.5301	87.6528
Pre_256plex_230	TCGCGAAATTCGGTTGTCTCTCTGTGUAACAGCCTTTAGTTCTACAGGAAATGGCACTGATGGACAGAAGTGGTCGGTGCTCGCAGGCTCGGCA	Precursor	Sigma	Desalt (none)	NM_001034833.1	-21.04	82.9588	87.2263
Pre_256plex_231	TCGCGAAATTCGGTTGTGAGAGTCTGUCCGGCTGTCTGTCTTGGTGCTCTCCACCTTCCGCACCACCTCTGGTCGGTGCTCGCAGGCTCGGCA	Precursor	Sigma	Desalt (none)	NM_000942.4	-21.06	73.8462	82.3009
Pre_256plex_232	TCGCGAAATTCGGTTGTCTGAGAGAGUGGGAGGTGAACCCAGAACCAGTTCCCCCACCAAAGCTGTGGAAATGGTCGGTGCTCGCAGGCTCGGCA	Precursor	Sigma	Desalt (none)	NM_006082.2	-20.92	57.947	79.0698
Pre_256plex_233	TCGCGAAATTCGGTTGTGAGTGAGTGUTCACAACAGGGGAGGCCTTGGTGAAAGCTGGGTGGAAAACCCTGGTCGGTGCTCGCAGGCTCGGCA	Precursor	Sigma	Desalt (none)	NM_014394.2	-21.1	38.1443	54.7009
Pre_256plex_234	TCGCGAAATTCGGTTGTCTGTGACAGUGTGGAGTCTAGAGGATCCACAGCTGGATAGATGCCCAGCTTGGTCGGTGCTCGCAGGCTCGGCA	Precursor	Sigma	Desalt (none)	NM_001686.3	-20.98	78.6111	88.0292
Pre_256plex_235	TCGCGAAATTCGGTTGTCACTGAGAGUAGGTAAAGGCCTGCAGCGATGAAACAGTTGTAGCTGACTTGCTTGGTCGGTGCTCGCAGGCTCGGCA	Precursor	Sigma	Desalt (none)	NM_001004333.4	-21.04	66.3978	78.6765
Pre_256plex_236	TCGCGAAATTCGGTTGTCTCAGTCAGUTCATTGATTGGTTGCCCGTCAAATCGGAATCTGATCTGCTGGTCGGTGCTCGCAGGCTCGGCA	Precursor	Sigma	Desalt (none)	NM_006937.3	-21.08	62.0553	77.5378
Pre_256plex_237	TCGCGAAATTCGGTTGTCTGTGTGAGUGCTGAAACTTTCACAGGCTTCACAATCTTTTGCTTAGGTGCTGCCTTGGTCGGTGCTCGCAGGCTCGGCA	Precursor	Sigma	Desalt (none)	NM_000986.3	-21.05	75.5952	81.323
Pre_256plex_238	TCGCGAAATTCGGTTGTGTGACAGTGUCACATAGAAGTCCAGGCCGTAGATACCAATGCTTGGTGGTCGGTGCTCGCAGGCTCGGCA	Precursor	Sigma	Desalt (none)	NM_000975.3	-21.07	74.1294	84.6602
Pre_256plex_239	TCGCGAAATTCGGTTGTCTGACTCAGUACCATGCCCAGCACATCCTGCACATGCTGGCCCAGGTTGGAGCCCTGGTCGGTGCTCGCAGGCTCGGCA	Precursor	Sigma	Desalt (none)	NM_002673.5	-21.02	67.9487	85.1471
Pre_256plex_240	TCGCGAAATTCGGTTGTGTCAGACTGUGGTGATGGTAGCCTTTCTGCCCAGCGCGTGCCACAGTGGTCGGTGCTCGCAGGCTCGGCA	Precursor	Sigma	Desalt (none)	NM_000967.3	-21.09	84.273	87.5994
Pre_256plex_241	TCGCGAAATTCGGTTGTCACTGAGTGUGCCGCATCCGCGTCAGATTCCCAAACTCGCGGCCCATTGTGGCTGGTCGGTGCTCGCAGGCTCGGCA	Precursor	Sigma	Desalt (none)	NM_014402.4	-21.08	51.5723	76.0456
Pre_256plex_242	TCGCGAAATTCGGTTGTCTCAGAGAGUTTGCTGTCACCAGCAACGTTGCCACGACGAACATCCTTGACAGACATGGTCGGTGCTCGCAGGCTCGGCA	Precursor	Sigma	Desalt (none)	NM_001402.5	-20.8	52.6882	63.1944
Pre_256plex_243	TCGCGAAATTCGGTTGTCAGTCACAGUGCTGGTATAAGGTGGTCTGGTTGACTTCTGGTGTCCCCACGTGGTCGGTGCTCGCAGGCTCGGCA	Precursor	Sigma	Desalt (none)	NM_003254.2	-21.04	75.2907	82.9897
Pre_256plex_244	TCGCGAAATTCGGTTGTGAGAGAGTGUCGGCATCCTCTCAGGAGGGCCGGTCCGGGTCTCAGCGCGCCTGGTCGGTGCTCGCAGGCTCGGCA	Precursor	Sigma	Desalt (none)	NM_001317771.1	-21.06	55.7895	77.9271
Pre_256plex_245	TCGCGAAATTCGGTTGTCAGACAGAGUAGGTTAACCATGTGCCCGTCGATGTCCTTGGCGGAAAACTCGTGCATGGTCGGTGCTCGCAGGCTCGGCA	Precursor	Sigma	Desalt (none)	NM_001039847.2	-21.05	76.7123	86.1429
Pre_256plex_246	TCGCGAAATTCGGTTGTGAGTCTGTGUACCACAAACTCTTCCACCAGCCAGCATGGCAAATTTGAGGTGCTTGTGGTCGGTGCTCGCAGGCTCGGCA	Precursor	Sigma	Desalt (none)	NM_006694.3	-21.19	55.5276	80.5009
Pre_256plex_247	TCGCGAAATTCGGTTGTCTGACTCTGUTGGAGATTGCAGTGAGCTGAGATCACACCACTGGGCTCCAGCCTTGGTCGGTGCTCGCAGGCTCGGCA	Precursor	Sigma	Desalt (none)	NM_001009923.1	-21.06	66.2531	83.9931
Pre_256plex_248	TCGCGAAATTCGGTTGTCAGTGTGTGUGGCCAGTGGTCTTGGTGTGCTGGCCTCGGACACGAATGGTCGGTGCTCGCAGGCTCGGCA	Precursor	Sigma	Desalt (none)	NM_022551.2	-21.26	73.2899	79.9257
Pre_256plex_249	TCGCGAAATTCGGTTGTCACAGACTGUGCAGCTGGAGCATCTCCACCCTTGGTATTTCTGGTGTAATGGTCGGTGCTCGCAGGCTCGGCA	Precursor	Sigma	Desalt (none)	NM_001028.2	-21.09	70.6522	78.7798
Pre_256plex_250	TCGCGAAATTCGGTTGTCTCTCAGTGUGTAGCTGGGGGTGCTGGGGTTCATTCTCGGCACGGCTGCTGGTCGGTGCTCGCAGGCTCGGCA	Precursor	Sigma	Desalt (none)	NM_030979.2	-21.08	79.3003	83.6431
Pre_256plex_251	TCGCGAAATTCGGTTGTGTCACAGTGUGCTGTAACCACACCGACGCGCGAGCTCTGCGCGGGCTTCACTGGTCGGTGCTCGCAGGCTCGGCA	Precursor	Sigma	Desalt (none)	NM_001317169.1	-21.09	50	77.7778
Pre_256plex_252	TCGCGAAATTCGGTTGTCTGTCAGAGUTCCAGGTCGATCTCCAAGGACTGGACTGTACGTCTCAGCTCTTGGTCGGTGCTCGCAGGCTCGGCA	Precursor	Sigma	Desalt (none)	NM_000224.2	-21.07	24.5614	49.8747
Pre_256plex_253	TCGCGAAATTCGGTTGTGACAGTGTGUTTAACCTACCACTGTTTTGTTTAGAGCGAACACAGTGTGGTCGGTGCTCGCAGGCTCGGCA	Precursor	Sigma	Desalt (none)	NM_007262.4	-21.07	24.4726	42.6829
Pre_256plex_254	TCGCGAAATTCGGTTGTGACACACTGUTCTCCTCCAGGGTGGCTGTCACTGCCTGGTACTTCCATGGTCGGTGCTCGCAGGCTCGGCA	Precursor	Sigma	Desalt (none)	NM_012423.3	-21.08	45.4545	59.3373
Pre_256plex_255	TCGCGAAATTCGGTTGTGAGTGACTGUCACGACAGCAAATAGCACGGGTCAGATGCCCTTGGCTGAAAAGTGGTCGGTGCTCGCAGGCTCGGCA	Precursor	Sigma	Desalt (none)	NM_001025107.2	-21.07	83.114	86.9173
Pre_256plex_256	TCGCGAAATTCGGTTGTGTCACTCAGUGGGACCAGCCGTCCTTATCAAAGTGCTCCCAGAAATTGGTCGGTGCTCGCAGGCTCGGCA	Precursor	Sigma	Desalt (none)	NM_001404.4	-21.08	83.0508	87.5
Capture	CWSWSWSWSACAACCGAATTTCGCGATTTTTTTTTTT/3Bio/	Capture	IDT	Desalt (none)	NA	NA	NA	NA
Universal_256plex_RV_Primer	TGCCGAGCCTGCGAGCACCGACCA	Primer	IDT	Desalt (none)	NA	NA	NA	NA
